# Supplementary material for: Neuronal ageing is promoted by the decay of the microtubule cytoskeleton
Source: PLoS Biol. 2024 Mar 13;22(3):e3002504. doi: 10.1371/journal.pbio.3002504 (PMC10962844; doi:10.1371/journal.pbio.3002504)
Supplement: S1 Datapoints — All the datapoints for all quantitative analysis are found in this excel. The values from the different figures can be found in different sheets at the bottom of the excel file. (XLSX) [file pbio.3002504.s019.xlsx]

## Sheet: Figure 1 
axon diameter						Axon swellings					terminal area					terminal morphology
ages	5-10	19-23	29-31	38-42		5-10	19-23	29-31	38-42		5-10	19-23	29-31	38-42
	0.531235	0.672996	0.648197	0.603973		0	0	0	0.050496		28.019	32.276	31.371	26.559		ages	normal	swollen +broken
	0.559158	0.699969	0.594279	0.686011		0	0	0	0		43.071	31.083	19.342	24.973		5-10	1206	32
	0.483511	0.574796	0.565136	0.628647		0	0	0	0.029413		43.838	22.28	30.498	20.375		19-23	814	12
	0.754912	0.520419	0.54382	0.415607		0	0	0	0		29.445	38.748	16.936	41.047		27-31	1050	68
	0.539319	0.521517	0.523649	0.660797		0	0	0	0.037281		23.43	51.905	53.512	11.294		38-42	1501	195
	0.659974	0.588947	0.662057	0.593547		0	0	0	0.036022		41.623	30.381	26.272	23.983
	0.553095	0.714341	0.662699	0.464998		0	0	0.031957	0.059947		26.241	31.658	48.083	30.764
	0.495485	0.645348	0.684572	0.489387		0	0	0	0.060933		51.651	17.639	23.132	21.12
	0.838005	0.761073	0.44729	0.585366		0.0218	0.022105	0	0		38.164	40.983	18.512	22.887
	0.553701	0.77378	0.588004	0.565895		0.01422	0.016644	0	0.05668		29.434	34.916	20.513	14.435
	0.590455	0.914816	0.582507	0.704807		0	0	0	0.064643		28.253	29.391	18.661	13.083
	0.780044	0.676068	0.452191	0.394843		0	0	0	0.05848		42.677	20.396	18.82	18.65
	0.622506	0.557493	0.446726	0.49347		0	0	0	0.065304		32.16	39.716	19.023	3.417
	0.556921	0.919616	0.59098	0.460026		0	0	0	0.060996		34.427	39.536	20.194	28.252
	0.591535	0.684844	0.489174	0.401953		0	0.037466	0	0		38.696	36.417	20.023	18.639
	0.575118	0.581839	0.548676	0.571988		0	0.046845	0	0		34.885	44.496	10.964	20.854
	0.679198	0.458513	0.596659	0.654097		0	0.04532	0	0.028144		42.134	23.185	19	23.898
	0.699916	0.572241	0.514419	0.489253		0	0.01958	0	0.084774		32.628	56.887	19	34.511
	0.924503	0.547375	0.495311	0.513878		0	0.021464	0	0.028101		29.498	52.884	29.955	18.937
	0.656572	0.676694	0.440622	0.537817		0	0.081873	0	0.056675		28.764	57.43	29.199	25.442
	0.699786	0.596415	0.424117	0.420023		0	0.046904	0.040316	0.024608		34.619	29.966	29.008	26.634
	0.57228	0.72892	0.48983	0.517271		0.026748	0.090777	0	0		50.778	30.881	30.604	46.551
	0.574064	0.774096	0.468075	0.44231		0	0	0	0		16.511	55.5	35.82	27.698
	0.874166	0.686844	0.499714	0.587284		0	0.097513	0.029446	0.025617		33.81	55.5	17.362	23.728
	0.597486	0.617788	0.409253	0.579446		0	0.038781	0	0.054469		21.195	48.978	28.273	29.093
	0.52377	0.681484	0.429823	0.60166		0	0	0.03466	0		16.713	22.195	27	32.159
	0.705599	0.764464	0.382301	0.681796		0	0.025308	0	0		20.45	0.884	27	44.56
	0.664179	0.630721	0.421155	0.609375		0	0.025018	0	0.067193		56.591	16.83	42	37.843
	0.59722	0.537624	0.507236	0.786947		0	0.042199	0	0		19.151	65.775	42	17.745
	0.834506	0.773988	0.456874	0.395114		0	0.044922	0	0		27.689	21.439	29.284	45.231
	0.935602	0.679676	0.537023	0.500153		0	0.034014	0.053929	0		21.897	22.653	40.728	18.629
	0.710401	0.793588	0.673958	0.591425		0	0.015463	0	0.024306		43.401	28.646	24.154	43.943
	0.598069	0.73357	0.554835	0.899733		0	0.045715	0	0.027122		34.246	25.793	28.22	42.037
	0.747922	0.825379	0.399033	0.610893		0.025843	0.021758	0.059219	0.018076		33.213	27.4	41.675	19.299
	0.748093	0.586746	0.385975	0.511126		0.035464	0.024989	0	0.031048		50.832	24.877	59.985	24.26
	0.500338	0.618817	0.464391	0.516771		0	0	0.031185	0.029221		53.727	17.628	51.98	40.249
	0.492204	0.718602	0.432281	0.449731		0	0.033019	0	0		36.726	49.127	39.301	19.534
	0.829966	0.596022	0.420226	0.649414		0	0	0.028742	0		38.004	66.265	39.408	28.912
	0.620216	0.698087	0.527125	0.504001		0	0.053644	0	0.019139		33.299	37.832	46.455	27.177
	0.554715	0.671389	0.477334	0.361994		0	0.02137	0	0.072722		31.17	41.59	49.042	29.593
	0.776642	0.838054	0.460695	0.494502		0	0	0	0.031911		20.301	61.794	28.71	51
	0.599447	0.59169	0.695731	0.428858		0	0	0.028931	0.048867		28.306	32.446	59.144	32.808
	0.572286	0.616039	0.482613	0.356971		0	0.023391	0.05419	0		33.363	67	43.623	52.054
	0.57099	0.604571	0.573852	0.713865		0	0	0	0.032736		35.321	67	28.635	38.173
	0.731365	0.613153	0.523904	0.630448		0	0.026136	0	0.059226		30.499	67	48.722	37.556
	0.565693	0.693876	0.427823	0.40466		0.020235	0	0	0		50.597	58	29.508	14.924
	0.731099	0.6243	0.625214	0.390403		0.030018	0.024549	0	0.02494		36.514	58	23.259	21.024
	0.735556	0.530122	0.625959	0.375695		0.021879	0	0	0		32.873	58	25.729	19.896
	0.792892	0.50553	0.458935	0.700613		0	0	0	0		31.116	58	44	25.516
	0.877304	0.633765	0.47837	0.555401		0	0	0	0		22.387	48	44	27.901
	0.92144	0.656575	0.468192	0.513525		0.017394	0.028319	0	0		40.527	48	25.984	37.886
	0.609743	0.723292	0.408251	0.491063		0.024724	0	0.029836	0.029566		19.705	36.619	22.589	30.839
	0.826034	0.740038	0.371575	0.408671		0	0	0	0		31.936	28.763	23.004	40.483
	0.733706	0.629326	0.415101	0.527517		0	0.042495	0	0		30.914	35.842	19.321	23.6
	0.649086	0.491292	0.447098	0.477481		0	0	0	0.015203		32	28.922	36.044	10.805
	0.442331	0.725773	0.501133	0.534826		0	0	0	0.033876		26.379	38.961	19.172	32.148
	0.925144	0.668966	0.567532	0.461999		0.019684	0.066818	0	0.031938		61.04	22.759	16.585	21.875
	0.581787	0.755567	0.511208	0.379727		0.023906	0.049239	0	0.099565		42.081	66.35	27.943	12.103
	0.722088	0.648643	0.482278	0.403083		0	0.017239	0.020847	0		24.633	55.418	19.906	15.574
	0.600814	0.538046	0.676964	0.512043		0	0.019625	0	0.036041		42.762	43.112	27.56	12.103
	0.94432	0.757677	0.54198	0.811978		0.025893	0.040886	0.023068	0.041063		37.152	35.576	39.323	20.843
	0.740419	0.708901	0.537437	0.567881		0	0.02248	0	0		76.508	44.634	38.503	18.011
	0.683167	0.699941	0.491567	0.451878		0	0	0	0		36.258	58.5	46.881	34.479
	0.570517	0.797496	0.537482	0.541057		0	0	0	0.106304		22.802	58.5	22.791	39.642
	0.695977	0.611311	0.457802	0.641568		0	0.026378	0.031591	0		30.243	40.164	48.999	19.821
	0.61442	0.589382	0.444774	0.652598		0	0.028997	0	0		33.991	47.871	28.561	38.897
	0.650952	0.75437	0.622202	0.391651		0	0.024525	0	0.08415		22.398	38.822	29.05	24.42
	0.492309	0.582587	0.569753	0.379012		0	0.022833	0	0		19.023	25.803	25.463	10.443
	0.717848	1.05425	0.445017	0.347891		0.029591	0.035637	0	0.018835		29.04	42	30.849	19.161
	0.578986	0.554866	0.513256	0.407209		0	0.049034	0	0.092477		38.408	42	17.117	25.857
	0.97877	0.704873	0.453492	0.375849		0	0.045051	0	0.0564		16.128	53	37.556	16.67
	0.564113	0.621104	0.477105	0.520241		0	0.061074	0	0.032147		42.72	53	23.419	21.567
	0.728574	0.519988	0.443512	0.603722		0.016875	0	0	0		23.494	35.32	16.542	27.666
	0.821164	0.520007	0.465867	0.39862		0	0	0	0.038305		31.159	21.875	51.958	18.618
	0.691751	0.691375	0.395961	0.557781		0.040429	0	0	0		35.162	26.549	25.261	22.504
	0.70226	0.726207	0.57446	0.390936		0	0	0	0.050885		45.977	45.923	28.678	49.478
	0.838151	0.675749	0.498541	0.459038		0	0	0.031957	0		44.817	58.462	45.561	22.812
	0.877781	0.835073	0.500657	0.452743		0	0	0	0.054004		23.494	68.32	37.183	35.352
	0.49467	0.53249	0.55279	0.381701		0	0	0	0		12.604	38.897	60.836	32.882
	0.600462	0.68487	0.487072	0.297305		0	0	0	0.034755		18.672	31.573	27.453	13.775
	0.615694	0.663873	0.419338	0.442206		0	0.039356	0	0		18.491	22.269	54.96	50.542
	0.512582	0.739391	0.488638	0.51464		0.044458	0	0	0		28.104	31.35	44.454	34.905
	0.891963	0.805075	0.488866	0.433466		0.057924	0	0	0.119341		31.862	36.055	27.272	32.659
	1.2405	0.67667	0.403798	0.548783		0	0	0	0		17.043	31.243	39.376	48.584
	1.1215	0.718496	0.448387	0.308989		0.02012	0	0	0		29.158	23.494	25.08	34.522
	0.748166	0.807879	0.509431	0.534661		0	0.023926	0	0.04518		70.621	17.49	43.485	38.758
	0.599417	0.780304	0.539091	0.468674		0.020507	0.028416	0	0		26.177	43.772	23.664	31.669
	0.680288	0.661937	0.436637	0.422129		0.056988	0	0	0.020756		34.172	33.287	29.327	30.168
	0.664703	0.776596	0.438282	0.672324		0	0.054603	0	0		54.014	40.057	28.635	43.847
	1.007	0.72514	0.435169	0.413825		0.028842	0.044793	0	0.021791		13.892	22.046	23.089	26.517
	0.475358	0.718428	0.380523	0.363375		0.024205	0.027224	0.040316	0.035358		45.828	22.28	26.357	17.479
	0.784371	0.771323	0.422312	0.539023		0.031001	0	0	0		33.331	60.485	32.116	38.237
	0.645344	0.63134	0.425467	0.440573		0	0	0	0.028153		11.422	14.062	42.548	55.514
	0.759069	0.585118	0.392793	0.45775		0	0	0.029446	0		31.063	38.013	42	39.408
	0.624878	0.544283	0.496202	0.443812		0.039156	0.035911	0	0.051621		29.53	21.684	42	37.971
	0.61659	0.661402	0.453018	0.581426		0	0	0.03466	0.047881		41.996	40.015	42	30.828
	0.91591	0.660455	0.473029	0.387912		0	0	0	0		25.421	48.722	15.999	55.705
	0.829345	0.635807	0.51703	0.442716		0	0	0	0		45.541	42.175	21.695	25.644
	1.11069	0.643569	0.449714	0.368684		0	0	0	0.02316		24.442	48.041	12.125	14.914
	1.04927	0.635246	0.479325	0.634474		0	0	0	0.08487		25.357	41.718	19.289	26.442
	0.589726	0.682736	0.416701	0.398373		0	0	0.053929	0.046847		25.059	33.425	28.795	33.479
	0.78211	0.699291	0.526963	0.449812		0.027945	0.029696	0	0.061332		32.117	30.53	48.616	21.726
	0.626205	0.702831	0.522736	0.427609		0.030218	0	0	0.018878		27.252	38.375	19.821	22.205
	0.575642	0.722698	0.754861	0.538133		0.027407	0	0.059219	0		56.335	41.739	11.135	22.312
	0.737457	0.51587		0.732395		0	0.029514	0	0.089127		75.837	26.251	31.051	68.618
	0.604016	0.673152		0.494432		0	0.025722	0.031185	0		22.142	26.325	17.937	55.737
	0.799232	0.752586		0.459414		0	0.047252	0	0		15.723	28.997	43.027	30.083
	0.937031	0.630281		0.412518		0	0.018311	0.028742	0.030784		17.671	39.482	23.589	43.208
	0.721968	0.526159		0.551991		0.021048	0	0	0.020193		14.094	30.338	47.764	17.809
	0.682823	0.541974		0.561948		0.056373	0	0	0.027364		29.328	38.173	44.368	28.007
	0.629527	0.612184		0.52379		0	0	0	0.034412		45.7	26	18.203	42.601
	0.49583	0.658858		0.580822		0	0.019174	0.028931	0.024352		36.184	26	55.184	28.433
	0.593502	0.542361		0.417395		0	0	0.05419	0		37.716	46.497	27.262	42.452
	0.625353	0.687938		0.490473		0	0.061875	0	0		24.378	45	39.387	23.515
	0.714191	0.689316		0.3196		0	0	0	0		35.939	45	25.942	21.758
	0.980416	0.654849		0.465157		0	0.037892	0	0		37.716	45	46.551	16.915
	0.650742	0.633401		0.531496		0	0	0	0		46.284	46.987	19.385	43.357
	0.784151	0.529667		0.566723		0	0	0	0.034317		41.047	49.574	31.935	23.962
	0.757413	0.623344		0.590781		0	0	0	0		52.789	50.787	34	43.357
	0.750388	0.751371		0.564389		0	0	0	0		20.79	66.18	34	16.915
	0.59275	0.747127		0.446175		0	0	0	0		36.81	38.471	50.372	35.192
	0.829546	0.663702		0.414349		0	0	0.029836	0.081937		30.562	49.861	19.864	28.827
	0.705802	0.461269		0.490335		0	0	0	0.035089		34.873	28.113	22.056	39.653
	1.02631	0.702055		0.372749		0	0	0	0.102918		29.231	30.168	51.288	12.338
	0.485064	0.669988		0.371282		0	0	0	0		27.422	32.148	55.013	10.336
	0.804173	0.622438		0.432558		0.023631	0	0	0.033192		12.529	50	34.841	18.959
	0.654116	0.842597		0.28802		0.030691	0	0	0.021371		30.998	50	44.73	24.111
	0.784045	0.757237		0.329528		0	0	0	0.094227		55.12	48	27.155	22.152
	0.662818	0.592201		0.332605		0.035442	0	0.020847	0		20.343	48	32.478	40.866
	0.612442	0.688412		0.556063		0.040756	0	0	0		13.711	45	28.465	15.02
	0.901011	0.521339		0.491366		0	0	0.023068	0.110177		40.887	45	54.683	30.274
	0.849567	0.88142		0.457885		0.0483	0.033984	0.045872	0.067204		36.15	61	37.673	22.078
	1.10599	0.776814		0.452992		0.033492	0	0.050966	0.018148		41.228	61	29.955	16.51
	1.11152	0.779977		0.393643		0	0.037245	0	0.079426		25.271	26.666	34.192	43.623
	0.603107	0.776699		0.407185		0.027053	0.025241	0	0.037535		33.67	44.102	26.985	24.196
	0.859467	0.693034		0.342361		0.024324	0	0.023202	0.042876		33.862	22.631	15.925	18.906
	0.616882	0.758094		0.448967		0.038959	0	0.026025	0.024289		53.491	32.286	16.808	27.89
	0.561634	0.682942		0.377442		0.029663	0.039544	0.035109	0.059444		38.386	23.408	38	28.869
	0.773197	0.767803		0.410425		0.047392	0.032859	0.048578	0		36.821	24.09	38	16.989
	0.669749	0.812244		0.412842		0.053129	0	0.033885	0.024743		53.566	42.793	53.5	29.614
	0.878884	0.534382		0.456906		0.025043	0	0.082614	0.076217		23.121	45.742	53.5	36.268
	0.802262	0.833327		0.629958		0	0	0	0.058546		26.591	44.368	19.204	13.477
	0.710816	0.576599		0.462687		0	0	0	0.077981		34.66	39.025	23.77	11.56
	0.670475			0.538366		0.029985	0	0	0.01832		46.21	51.394	42.931	18.544
	0.678049			0.436725		0	0	0	0.056547		48.626	40.451	9.059	56.642
				0.457488		0.04014	0	0	0.057649		42.388	42.559	18.884	34.33
				0.323488		0	0	0.027394	0.027119		29.721	41.462	42.388	7.973
				0.492112		0	0	0.045812	0.023386		15.361	25.473	35.618	24.249
				0.515432		0	0	0	0.034866		20.768	34.469	41.76	49.638
				0.35246		0.026462	0.016554	0	0.071267		46.763	32.936	20.566	37.332
				0.5026		0	0	0.034499	0.024328		20.907	20.289	32.489	6.877
				0.348645		0.026972	0	0	0.091437		20.279	44.986	35.15	7.973
				0.396973		0	0.067411	0	0.068315		34.351	53.108	31.371	24.356
				0.311216		0	0.030722	0	0.038542		24.484	77.591	37.673	8.771
				0.349869		0	0	0.030751	0.042244		32.957	34.969	22.695	42.356
				0.526128		0	0.02007	0	0		30.242	49.893	35.576	32.382
				0.425102		0.033726	0	0.063652	0		19.108	40.547	36.5	36.97
				0.426939		0	0	0.033593	0		16.574	55.524	36.5	20.917
				0.428036		0.031164	0	0	0		17.926	43.283	23.5	42.559
				0.42292		0.040024	0	0	0.029201		11.869	40.313	23.5	47.328
				0.482082		0	0	0.03625	0		49.627	27.443	19.938	25.41
				0.460638		0	0.021509	0.034804	0		27.198	50.542	27.485	30.072
				0.412855		0	0	0.027595	0.030135		30.115	50.819	23.813	30.274
				0.479218		0	0	0.043701	0		35.097	49.403	17.596	35.352
				0.549561		0.060507	0.056638	0	0		34.16	42.08	36.747	17.394
				0.654543		0.030236	0.05914	0	0		23.664	41.856	32.425	40.036
				0.555136		0	0	0.029357	0		30.317	32.052	13.5	49.978
				0.473538		0	0.032909	0	0.04948		29.561	58.196	13.5	35.309
				0.60607		0	0	0	0		59.867	37.598	38	35.086
				0.506507		0.060071	0	0.028143	0		37.013	30.509	38	11.039
				0.40734		0	0	0	0.037522		19.981	46.625	24.196	26.144
				0.514117		0	0	0.03251	0.077942		26.996	79.497	15.638	15.308
				0.594253		0	0.035152	0.030958	0.04229		34.469	36.193	24.079	11.199
				0.387321		0	0	0.061117	0.02581		40.866	30.86	20.63	26.368
				0.502167		0	0	0	0.060179		27.507	33.628	22.365	15.382
				0.532833		0	0	0.038026	0		33.18	46.742	8.261	2.864
				0.39475		0	0	0	0		52.501	42.037	21.258	40.1
				0.446333		0	0.017984	0	0		45.018	23.941	25.388	21.077
				0.503833		0	0.051146	0	0		50	41.739	22.929	16.053
				0.4758		0.021303	0	0.059483	0		33.127	34.394	27.198	20.79
				0.389667		0	0	0.020928	0.0211		29.551	27.549	46.05	41.569
				0.5114		0	0	0	0		33.212	36	19.193	58.707
				0.489417		0	0	0	0.037344		36.321	36	22.365	29.763
				0.46625		0	0	0	0.023235		60.187	55.067	43.772	16.17
				0.5572		0	0	0	0		23.259	49.829	53.395	62.209
				0.609556		0	0	0	0.043437		23.802	49.457	29.189	15.595
				0.6243		0	0	0	0		39.908	60.123	40.398	17.234
				0.4699		0	0.030722	0	0		41.792	42.612	61.486	28.167
				0.499		0	0	0	0.037612		39.663	25.921	27.837	48.286
				0.366167		0	0	0.023643	0		44.155	20.949	12.401	6.291
				0.6528		0	0	0	0.031462		41.345	22.099	43.538	24.345
				0.43		0	0	0	0		21.588	39.131	32	28.88
				0.367667		0	0	0.026762	0.019226		17.969	56.983	32	21.12
				0.332833		0	0	0	0		18.373	48.126	22.738	27.656
				0.281429		0	0	0	0.056113		18.309	49.127	38.641	15.137
				0.447333		0	0.015705	0	0		54.417	74.792	30.519	12.231
				0.46		0	0	0.054438	0		12.657	25.814	28.624	10.996
				0.335167		0	0.018474	0	0		39.706	64.892	15.989	26.783
				0.56		0	0	0	0		17.735	16.553	23.259	27.847
				0.3956		0	0.02527	0	0.019767		18.395	29.529	33.298	26.102
				0.5919		0	0.115893	0.028728	0.021562		28.571	40.27	32.105	19.172
				0.482889		0	0	0	0.024971		25.271	54.641	21.907	24.845
				0.531846		0	0.031411	0	0.027983		23.568	40.291	32.169	35.192
				0.667154		0	0.023465	0.0535	0.032938		25.463	14.594	27.315	16.202
				0.4949		0	0	0.031867	0		28.241	59.431	18.863	10.932
				0.475222		0	0	0.034181	0.069893		34.894	37.13	0.937	29.295
				0.4588		0	0	0.031478	0.021965		26.698	62.252	18.288	35.309
				0.551571		0	0	0.021987	0		23.355	50.479	17.458	44.134
				0.509154		0	0	0.026118	0		22.897	46.742	24.303	22.301
				0.519		0	0	0.053149	0.076003		40.206	27.134	20.758	26.357
				0.488111		0	0.070569	0.023418	0		51	51.596	21.588	24.696
				0.466667		0	0	0.038698	0		27.326	26.517	29.37	10.432
				0.483615		0	0	0.039981	0.028073		15.457	35.118	21.971	24.931
				0.329692		0	0	0	0.039294		24.877	32.18	36.299	26.623
				0.360111		0.033814	0.054924	0.071974	0		28.422	33.787	62.326	41.973
				0.515667		0	0	0.075398	0.070542		52.767	20.332	26.836	20.172
				0.582222		0	0	0.087204	0.068492		48.158	27.102	25.921	29.465
				0.675455		0	0.057389	0	0.024142		62	53.725	27.049	28.241
				0.765571		0	0	0	0.024759		62	34.213	31.499	10.326
				0.5711		0	0.05834	0.063137	0.048167		62	33.51	26.783	8.388
				0.537286		0	0	0.030743	0.023413		34.884	39.248	26.432	14.573
				0.56525		0.028743	0	0.042336	0.035117		37.662	34.426	21.673	13.04
				0.469941		0	0	0.069156	0		28.443	34.298	29.849	44.496
				0.435667		0	0	0.044403	0		47	59.176	32.361	12.774
				0.334		0.031501	0	0.034938	0.04283		47	49.51	41	35.906
				0.441333		0	0	0	0		47	41.856	41	14.562
				0.435143		0.023631	0	0	0.108925		61.049	16.649	24.239	20.736
				0.569111		0	0	0	0		36.363	35.086	38.439	34.181
				0.536333		0.043812	0	0.033411	0		37.971	42.42	26.964	13.658
				0.634364		0.029821	0	0	0		36.14	40.515	32.552	30.572
				0.535417		0.06351	0	0.042123	0		56.6	37.215	42.25	25.484
				0.526714		0.03485	0	0.060459	0.02629		56.6	35.384	24.739	35.863
				0.443		0	0	0.04028	0.020439		56.6	27.901	32.861	14.743
				0.515364		0	0	0	0.024227		34	28.891	15.68	29.881
				0.437273		0	0	0.03755	0		34	29.167	26.24	36.087
				0.410364		0	0.02934	0.069745	0		46.5	21.45	25.122	22.248
				0.37275		0.033969	0	0.034152	0.052194		46.5	26.293	30.913	19.896
				0.369111		0.022819	0	0.039493	0		38.812	44.294	24.675	34.426
				0.3718		0	0	0	0.077147		32.073	30.679	26.485	30.051
				0.442385		0	0.039513	0	0.028386		61.241	29.71	31.318	13.509
				0.415167		0	0		0		46.21	23.792	35.075	24.334
						0	0		0		33.383	18.097	38.109	25.516
						0	0		0		30.902	45.646	44.251	34.266
						0	0.033763		0.041642		20.662	20.502	23.983	12.699
						0	0		0		43.847	48.818	15.861	32.85
						0	0		0		51.341	42.229	20.843	35.788
						0.025981	0		0		51	40.238	29.455	33.095
						0	0.031569		0		51	39.301	26.187	52.671
						0	0		0.019439		33.6	57	41.516	54.375
						0	0		0.045505		33.617	57	17.16	32.499
						0	0		0.06984		33.468	34	26.964	41.686
						0	0		0.088571		32.989	34	23.674	18.065
						0	0		0		33	41.462	35.49	30.658
						0	0		0.030912		33	31.083	10.986	26.07
						0	0.031673		0.083375		66.148	11.731	34.16	18.927
						0.03921	0.028101		0		26.463	16.5	17.33	14.914
						0	0		0		25.676	31.371	20.119	21.716
						0	0.025468		0.024502		57.366	34.511	14.541	13.594
						0	0.030552		0.029252		48.733	40.557	18.288	34.415
						0	0.053578		0.038366		42.623	36.917	15.265	24.313
						0	0		0		39.014	52	25.335	23.291
						0	0		0.064786		31.701	52	29.199	27.06
						0.027494	0		0.067881		37.96	29.189	8.75	61.635
						0	0.015917		0		58.196	26.208	18.182	26.825
						0.023864	0		0		25.867	18.214	12.55	36.087
						0	0		0		57.951	59.58	22.28	47.413
						0	0		0.056524		42.5	26.346	11.699	28.369
						0	0.022773		0		42.5	39.206	22.961	33.84
						0	0		0.023592		36.204	34.181	9.421	15.02
						0	0.050171		0.032533		32.51	16.468	29.785	44.539
						0	0		0.023943		75.079	63.529	8.921	31.552
						0	0.035146		0.025701		31.509	28.72	48.222	32.222
						0	0		0		68.181	27.251	29.05	24.675
						0	0		0		45.848	32.201	15.51	19.47
						0	0		0		22.961	23.238	34.469	24.505
						0.029878	0		0		32.446	57.11	26.07	21.173
						0	0		0		31.307	27.773	21.684	25.527
						0	0		0.034754		27.688	28.827	23.174	24
						0	0.036506		0		34.543	32	26.059	24
						0	0.034987		0.027111		45.624	32	28.837	43
						0	0.034681		0		32.776	31.648	21.971	43
						0	0		0.034332		30.306	35.799	31.53	43
						0	0		0.030995		31.903	43.453	29.433	43
						0	0		0.032273		41.941	23.376	44.752	25.335
						0	0		0		42.207	44	39.365	32.361
						0.031497	0		0		29.189	44	45.5	17.373
						0	0		0		28.05	12.327	45.5	12.497
						0	0.022259		0		39.887	24.196	37.9	34.394
						0.024672	0		0		44.113	14.594	37.9	31
						0	0.041787		0		46.689	24.281	21.365	31
						0	0		0.023898		44.901	35.81	33.053	18.49
						0	0		0		54.236	21.907	23.653	18.277
						0	0.032883		0		68.469	53.055	22	24.058
						0	0		0		29.817	15.882	22	38.907
						0	0		0		50.042	31.243	23.5	18
						0	0		0		38.567	32.467	23.5	18
						0.023209	0.027407		0		30.913	36	40	14.786
						0	0		0.021417		44.336	36	40	15.222
						0	0.053079		0		49.904	35.3	40	23.621
						0	0		0.017262		63.402	35.3	40	30.232
						0	0.02096		0.026856		42.718	35.3	21.503	17.649
						0	0.026263		0.039239		33.819	30.498	50.787	28.518
						0	0		0.044099		48.254	48.041	32.499	13.423
									0.044047		56.269	49.776	40.259	12.55
									0.0232		60.08	37.332	28.305	29.838
									0		51	23.643	30.36	25.537
									0.02738		51	23.483	36.374	35.5
									0.019422		40.259	50.681	34.128	35.5
									0.016797		38.003	42.058	43.655	26.102
									0		58.909	27.017	37.928	33.691
									0.018014		48.499	32.084	31.083	44.645
									0.013736		42.186	16.617	44.39	18.874
									0.025832		32.244	52.693	53.938	38.801
									0		50.585	21.407	50.266	25.91
									0.020308		36.693	51.458	32.691	47.03
									0.061805		53.214	38.46	39.536	32.254
									0		23.43	48.658	33.713	32.478
									0.02435		23.589	55.631	28.433	28.05
									0		31.573	45.273	24.377	42.527
											26.549	59.388	47.211	26.644
											38.961	43.538	32.254	13.988
											20.172	57.323	50.5	38.801
											39.163	45.582	50.5	30.5
											23.355	24.324	26.293	30.5
											47.796	51.085	46.859	19.651
											51.745	22.067	45.241	24.622
											55.695	25.814	48.328	24.803
											46.572	33.031	70.214	0.053
											39.248	46.827	45.635	29.604
											36.555	37.4	41.952	33.031
											54.673	37.5	70.747	37.46
											32.244	20.013	34.703	22.919
											32.808	45.539	46.135	25.101
											54.609	39.876	50.351	29.008
											46	42.08	63.625	15.787
											46	37.896	42.75	20.311
											49	48.105	54.236	18.969
											12.38	0.692	46.497	22.642
											35.022	49.691	35.182	19.427
											22.078	62.231	63.859	12.497
											19.363	67.33	48.499	25.388
											34.884	66.616	49.521	25.654
											55.801	42.016	41.409	16
											37.556	44.869	41.494	16
											40	59.569	39.876	38.854
											40	48.328	25.761	19.768
											37	57.472	52.31	26.847
											37	41.845	51.234	24.441
											47.924	35.884	29.519	17.341
											19.47	39.035	30.253	20.864
											46.008	35.203	32.127	34.139
											24.771	33.851	21.056	19.704
											41.462	22.312	25.08	38
											30.604	42.527	35.757	38
											36.448	47.466	20.577	15.701
											29.274	37.864	26.655	16.553
											32	31.19	24.388	51.298
											32	34.319	33.745	15.105
											34.724	40.536	36.012	37.832
											31.786	14.094	38.748	30.924
											25.963	21.141	24.856	19.832
											31.392	54.577	50.542	30.232
											35.554	41.452	24.867	15.052
											38.876	22.929	20.449	16.851
											52.5	54.577	54.896	37.087
											52.5	41.675	32.499	17.5
												34.256	38.173	17.5
												51.809	48.243	26
												76.059	26.197	26
												48.924	52.703	26
												28.742	30.604	20.566
												18.128	45.763	12.646
												28.412	36.108	37.694
												19.299	64.125	30
												37.566	35.842	30
												31.062	46.476	20.683
												34.671	40.813	23.802
												33.691	48.126	20.438
												41.537	34.618	12.157
												48.658	29.742	36.055
												28.082	22.195	36.353
												34.756	26.272	30.061
												31.5	47.147	14.658
												31.5	44.198	18.639
												32	38.45	20.343
												32	70.406	20.172
												23.057	44.39	17.692
												17.383	28.06	43.41
												16.244	34.554	7.558
												17.788	39.642	19.693
												12.316	33.127	34.213
												7.452	45	28.72
												18.98	45	15.499
												28.422	21.5	15.882
												28.177	21.5	59.633
												26.783	12.849	32.233
												31.413	32.638	33
												17.543	43.985	33
												35.512	28.209	42.5
												30.817	18.033	42.5
												37.566	42.846	24.76
												21.567	22.301	50.681
												33.713	11.763	29.008
												25.942	30.828	35.501
												26.155	21.322	41.75
												39.003	25.953	25.835
												27.209	23.547	22.237
												41.324	38.897	11.273
												60.4	34.234	16.447
												52.022	62.71	13.083
												48.147	42.5	38.333
												53.544	42.5	42.867
												29.519	35.331	21.78
												31.435	42.889	12.817
												29.487	23.547	24.047
												51.586	43.506	25.91
												22.567	47.083	41.867
												47.5	39.025	22.599
												47.5	47.36	47.381
												40.078	37.268	80.977
												20.353	39.472	31
												29.263	46.551	31
												39.578	36.778	20.353
												44.741	13.892	29.614
												53.949	32.297	26.336
												32.776	38.247	28.986
												27.326		30.157
												27.549		28.763
												27.645		14.658
												31.36		28.38
												22.014		25.25
												16.372		24.015
												22.056		24.015
												36.342		33.926
												35.863		43.857
												18.512		32.638
												15.393		32.489
												29.135		45.933
												27.23		35
												40.579		35
												43.165		28.454
												43.559		17.83
												45.422		21.141
												37.492		31.02
												51.192		36.374
												54.14		16.18
												57.579		29.157
												31.956		29.763
												56.248		29.891
												67.106		29.497
												49.765		29.742
												41.388		31.68
												19.959		21.641
												23.004		36.651
												43.73		30.594
												25.601		26.283
												26.261		30.03
												30.53		27.741
												19.906		60
												8.697		41.856
												23.525		55.162
												31.179		19.31
												26.006		27.294
												19.342		14.978
												16.713		55.929
												21.95		30.157
												42.229		46.604
												49.648
												81.338
												50.287
												24.441
												30.189
												44.709
												46.529
												52.182
												58.59
												41.388
												45.859
												45.454
												21.056
												23.451
												61.038
												20.236
												25.324
												35.661
												36.065
												54.875
												21.535
												34.969
												19.055
												13.945
												37.449
												19.864
												44
												44
												71.662
												59.452
												37.204
												17.554
												38.333
												32.063
												29.167
												36.566
												36.938
												44.752
												22.706
												20.875
												25.665
												26.74
												31.403
												22.993
												34.873
												48.499
												41.377
												41.739
												27.113
												37.5
												37.5
												52.927
												36.885
												57.345
												58.047
												51.373
												23.994
												46.253
												29.614
												32.904
												35.863
												23.973
												32.403
												26.857
												31.68
												42.25
												40.1
												46.253

## Sheet: Figure 2
MT Unbundling					MT breaks					synaptic MTs
5-10	19-24	28-31	38-42		5-10	19-24	28-31	38-42		5-10	19-23	29-31	38-42
0	0	0	0		0	0	0	0		9	8	5	2
0	0	0	0		0	0	0	0		11	10	4	3
0	0	0	0		0	0	0	0		10	7	9	2
0	0	0	0		0	0	0	0		13	8	5	6
0	0	0	0		0	0	0	0		10	6	5	5
0	0	0	0		0	0	0	0		11	10	5	4
0	0	0	0		0	0	0	0		10	7	3	4
0	0	0	0		0	0	0	0		11	6	6	5
0	0	0	0		0	0	0	0		10	7	5	5
0	0	0	0		0	0	0	0		13	8	5	4
0	0	0	0		0	0	0	0		13	7	5	5
0	0	0	0		0	0	0	0		13	5	7	4
0	0	0	0		0	0	0	0		13	6	6	3
0	0	0	0		0	0	0	0		14	7	4	8
0	0	0	0		0	0	0	0		9	11	3	5
0	0	0	0		0	0	0	0		2	5	2	4
0	0	0	0		0	0	0	0		9	8	5	4
0	0	0	0		0	0	0	0		8	4	4	2
0	0	0	0		0	0	0	0		5	10	5	2
0	0	0	0		0	0	0	0		6	6	4	3
0	0	0	0		0	0	0	0		7	4	5	2
0	0	0	0		0	0	0	0		11	5	8	2
0	0	0	0		0	0	0	0		15	11	4	1
0	0	0	0		0	0	0	0		9	5	5	2
0	0	0	0		0	0	0	0		9	6	4	6
0	0	0	0		0	0	0	0		8	4	5	3
0	0	0	0		0	0	0	0		12	6	3	3
0	0	0	0		0	0	0	0		14	6	1	3
0	0	0	0		0	0	0	0		10	4	7	5
0	0	0	0		0	0	0	0		9	4	5	5
0	0	0	0		0	0	0	0		5	3	6	4
0	0	0	0		0	0	0	0		5	8	5	3
0	0	0	0		0	0	0	0		11	4	4	7
0	0	0	0		0	0	0	0		12	7	3	3
0	0	0	0		0	0	0	0		10	5	6	5
0	0	0	0		0	0	0	0		11	6	4	4
0	0	0	0		0	0	0	0		8	8	6	6
0	0	0	0		0	0	0	0		14	4	2	3
0	0	0	0		0	0	0	0		13	5	3	7
0	0	0	0		0	0	0	0		7	5	5	4
0	0	0	0		0	0	0	0		13	2	5	5
0	0	0	0		0	0	0	0		13	7	2	11
0	0	0	0		0	0	0	0		8	8	5	4
0	0	0	0		0	0	0	0		14	9	5	7
0	0	0	0		0	0	0	0		10	5	5	7
0	0	0	0		0	0	0	0		8	9	8	5
0	0	0	0		0	0	0	0		11	8	3	5
0	0	0	0		0	0	0	0		13	8	4	6
0	0	0	0		0	0	0	0		16	10	3	4
0	0	0	0		0	0	0	0		10	11	6	4
0	0	0	0		0	0	0	0		11	11	3	2
0	0	0	0		0	0	0	0		12	8	3	7
0	0	0	0		0	0	0	0		13	9	6	5
0	0	0	0		0	0	0	0		6	11	5	3
0	0	0	0		0	0	0	0		14	5	6	10
0	0	0	0		0	0	0	0		10	11	5	1
0	0	0	0		0	0	0	0		12	6	5	2
0	0	0	0		0	0	0	0		12	7	3	1
0	0	0	0		0	0	0	0		7	3	4	3
0	0	0	0		0	0	0	0		10	6	7	5
0	0	0	0		0	0	0	0		9	6	8	5
0	0	0	0		0	0	0	0		6	6	7	5
0	0	0	0		0	0	0	0		8	7	6	4
0	0	0	0		0	0	0	0		9	6	4	2
0	0	0	0		0	0	0	0		11	5	6	3
0	0	0	0		0	0	0	0		10	8	6	5
0	0	0	0		0	0	0	0		9	11	4	4
0	0	0	0		0	0	0	0		9	9	4	5
0	0	0	0		0	0	0	0		10	6	4	4
0	0	0	0		0	0	0	0		7	4	5	3
0	0	0	0		0	0	0	0		12	6	6	3
0	0	0	0		0	0	0	0		12	10	8	5
0	0	0	0		0	0	0	0		13	9	5	5
0	0	0	0		0	0	0	0		7	4	5	3
0	0	0	0		0	0	0	0		13	5	5	3
0	0	0	0		0	0	0	0		7	7	6	5
0	0	0	0		0	0	0	0		7	10	4	4
0	0	0	0		0	0	0	0		9	6	1	4
0	0	0	0		0	0	0	0		8	6	6	5
0	0	0	0		0	0	0	0		10	9	4	3
0	0	0	0		0	0	0	0		8	5	6	5
0	0	0	0		0	0	0	0		10	7	2	7
0	0	0	0		0	0	0	0		7	6	6	4
0	0	0	0		0	0	0	1		9	11	6	3
0	0	0	0		0	0	0	1		11	5	10	2
0	0	0	0		0	0	0	1		7	5	8	5
0	0	0	0		0	0	0	1		8	10	5	4
0	0	0	0		0	0	0	1		10	7	7	4
0	0	0	0		0	0	0	1		9	7	7	4
0	0	0	0		0	0	0	1		10	7	6	6
0	0	0	0		0	0	0	1		11	6	3	5
0	0	0	0		0	0	0	1		14	3	4	3
0	0	0	1		0	0	0	1		9	6	10	3
0	0	0	1		0	0	0	1		7	4	3	2
0	0	0	1		0	0	0	1		13	10	7	2
0	0	0	1		0	0	0	1		10	6	3	3
0	1	0	1		0	0	0	1		13	6	6	2
0	1	0	1		0	0	0	1		7	7	5	4
0	2	0	1		0	0	0	1		10	9	2	3
0	0	0	1		0	0	0	1		7	6	7	2
0	0	0	1		0	0	0	1		8	7	4	3
0	0	0	1		0	0	0	1		10	9	6	4
0	0	0	1		0	0	0	1		9	8	4	1
0	0	0	1		0	0	0	2		12	7	5	4
0	0	0	1		0	0	0	2		12	5	4	3
0	0	0	1		0	0	0	2		12	6	6	3
0	0	0	1		0	0	0	2		13	8	8	5
0	0	0	1		0	0	0	2		8	4	4	3
0	0	0	1		0	0	0	3		11	4	8	3
0	0	0	2		0	0	0	3		10	5	3	3
0	0	0	2		0	0	0	3		9	7	3	2
0	0	0	2		0	0	0	3		8	3	5	1
0	0	0	2		0	1	0	4		9	12	5	4
0	0	0	2		0	1	0	5		7	8	7	5
0	0	0	2		0	1	0	5		8	10	5	6
0	0	0	2		0	1	0	6		11	9	8	3
0	0	0	3		0	1	0	0		8	12	2	5
0	0	0	0		0	1	0	0		6	11	7	3
0	0	0	0		0	1	0	0		13	8	3	5
0	0	0	0		0	1	0	0		11	9	5	4
0	0	0	0		0	1	0	0		11	9	6	2
0	0	0	0		0	1	0	0		9	10	3	2
0	0	0	0		0	1	0	0		8	7	5	4
0	0	0	0		0	1	0	0		13	10	6	3
0	0	0	0		0	1	0	0		7	9	9	5
0	0	0	0		0	1	0	0		6	10	8	5
0	0	0	0		0	1	0	0		12	12	5	2
0	0	0	0		0	1	0	0		11	13	1	2
0	0	0	0		0	1	0	0		16	7	4	2
0	0	0	0		0	1	0	0		10	13	5	3
0	0	0	0		0	1	0	0		10	9	3	2
0	0	0	0		0	1	0	0		10	6	5	3
0	0	0	0		0	1	0	0		6	16	3	3
0	0	0	0		0	1	0	0		10	9	4	1
0	0	0	0		0	1	0	0		10	10	6	4
0	0	0	0		0	1	0	0		10	6	3	2
0	0	0	0		0	1	0	0		13	12	6	3
0	0	0	0		0	1	0	0		9	11	2	2
0	0	0	0		0	1	0	0		12	9	3	4
0	0	0	0		0	1	0	0		12	7	4	4
0	0	0	0		0	1	0	0		10	6	6	4
0	0	0	0		0	2	0	0		10	7	4	4
0	0	0	0		0	2	0	0		7	8	3	4
0	0	0	0		0	2	0	0		16	9	5	4
0	0	0	0		0	4	0	0		12	11	4	4
0	0	0	0		0	0	0	0		11	7	3	4
0	0	0	0		0	0	0	0		11	10	7	3
0	0	0	0		0	0	0	0		7	8	4	2
0	0	0	0		0	0	0	0		15	11	6	5
0	0	0	0		0	0	0	0		8	9	4	2
0	0	0	0		0	0	0	0		12	8	5	3
0	0	0	0		0	0	0	0		15	9	4	4
0	0	0	0		0	0	0	0		10	6	4	4
0	0	0	0		0	0	0	0		9	5	7	3
0	0	0	0		0	0	0	0		10	6	9	4
0	0	0	0		0	0	0	0		9	7	3	3
0	0	0	0		0	0	0	0		6	8	5	4
0	0	0	0		1	0	0	0		8	10	7	4
0	0	0	0		0	0	0	0		7	9	6	4
0	0	0	0		0	0	0	0		8	9	5	2
0	0	1	0		0	0	0	0		9	10	5	4
0	0	1	0		0	0	0	0		9	6	4	3
0	0	1	0		0	0	1	0		13	7	5	2
0	0	1	0		0	0	1	0		6	6	5	3
0	0	1	0		0	0	1	0		11	6	5	3
0	0	1	0		0	0	1	0		10	5	3	4
0	0	1	0		0	0	1	0		12	5	6	3
0	0	1	0		0	0	1	0		13	9	7	3
0	0	1	0		0	0	1	0		6	9	3	4
0	0	1	0		0	0	1	0		16	8	2	2
0	0	1	0		0	0	1	0		10	7	6	2
0	0	1	0		0	0	1	0		11	8	3	4
0	0	1	0		0	0	1	0		9	6	4	3
0	0	1	0		0	0	1	0		9	7	5	5
0	0	1	0		0	0	1	0		11	9	6	5
0	0	1	0		0	0	1	0		11	8	4	7
0	0	1	0		0	0	1	0		7	8	6	3
0	0	1	0		0	0	1	0		12	9	3	9
0	0	1	0		0	0	1	0		10	7	6	7
0	0	1	0		0	0	1	0		11	7	3	5
1	0	1	0		0	0	2	0		13	9	6	2
1	0	2	0		0	0	2	0		12	11	6	3
1	0	2	0		0	0	2	0		7	11	6	6
1	0	2	0		0	0	2	0		11	9	6	3
1	0	2	0		0	0	3	0		10	9	3	7
1	0	0	0		0	0	4	0		9	6	5	3
1	0	0	0		0	0	0	0		7	5	3	6
1	0	0	0		0	0	0	0		8	10	4	5
1	0	0	0		0	0	0	0		15	9	5	6
1	0	0	0		0	0	0	0		11	11	7	6
1	0	0	0		0	0	0	0		11	7	3	7
1	0	0	0		0	0	0	0		9	12	3	5
1	0	0	0		0	0	0	0		11	7	8	6
1	0	0	0		0	0	0	1		11	8	5	5
1	0	0	0		0	0	0	1		7	6	6	6
1	0	0	0		0	0	0	1		9	4	6	5
1	0	0	0		0	0	0	1		8	7	9	4
1	0	0	1		0	0	0	1		10	9	8	4
1	0	0	1		0	0	0	1		7	11	10	3
2	0	0	1		0	0	0	1		10	8	7	2
2	0	0	1		0	0	0	1		8	5	3	3
0	0	0	1		0	0	0	1		8	5	5	2
0	0	0	1		0	0	0	1		8	6	5	4
0	0	0	1		0	0	0	1		6	12	6	3
0	0	0	1		0	0	0	1		9	6	6	5
0	0	0	1		0	0	0	1		12	11	4	4
0	0	0	1		0	0	0	1		9	9	4	5
0	0	0	1		0	0	0	1		6	6	3	4
0	0	0	1		0	0	0	1		15	10	6	2
0	0	0	1		0	0	0	1		14	8	5	4
0	0	0	1		0	0	0	1		12	8	6	5
0	0	0	1		0	0	0	1		11	7	3	6
0	0	0	1		0	0	0	1		11	6	2	7
0	0	0	1		0	0	0	1		13	8	6	5
0	0	0	1		0	0	0	2		7	9	5	4
0	0	0	1		0	0	0	2		14	7	3	2
0	0	0	1		0	0	0	2		11	8	2	4
0	0	0	1		0	0	0	2		12	6	1	4
0	0	0	1		0	0	0	2		13	4	3	3
0	0	0	1		0	0	0	2		10	9	5	2
0	0	0	1		0	0	0	2		12	10	6	5
0	0	0	2		0	0	0	2		16	4	5	4
0	0	0	2		0	0	0	2		14	3	3	3
0	0	0	2		0	0	0	2		6	5	3	2
0	0	0	2		0	0	0	2		7	5	4	2
0	0	0	2		0	0	0	2		9	7	6	5
0	0	0	2		0	0	0	2		10	7	6	4
0	0	0	2		0	0	0	3		12	3	3	4
0	0	0	2		0	0	0	3		9	6	9	6
0	0	0	2		0	0	0	3		13	8	6	3
0	0	0	0		0	0	0	4		9	4	5	7
0	0	0	0		0	0	0	5		13	2	6	8
0	0	0	0		0	0	0	0		13	7	7	6
0	0	0	0		0	0	0	0		13	6	0	3
0	0	0	0		0	0	0	0		12	5	5	2
0	0	0	0		0	0	0	0		10	5	4	7
0	0	0	0		0	0	0	0		8	5	4	2
0	0	0	0		0	0	0	0		14	6	3	6
0	0	0	0		0	0	0	0		9	6	5	6
0	0	0	0		0	0	0	0		10	7	5	5
0	0	0	0		1	0	0	0		15	5	9	5
0	0	0	0		1	0	0	0		6	8	5	3
0	0	0	0		1	0	0	0		12	10	7	2
0	0	0	0		1	0	0	0		9	5	6	4
0	0	0	0		1	0	0	0		15	7	7	6
0	0	0	0		0	0	0	0		13	5	4	4
0	0	0	0		0	0	0	0		14	5	7	7
0	0	0	0		0	0	0	0		13	6	3	6
0	0	0	0		0	0	0	0		14	7	4	5
0	0	0	0		0	0	0	0		13	4	6	3
0	0	0	0		0	0	0	0		18	5	4	5
0	0	0	0		0	0	0	0		9	6	6	5
0	0	0	0		0	0	0	0		10	5	4
0	0	0	0		0	0	0	0		9	6	8
0	0	0	0		0	0	0	0		9	5	5
0	0	0	0		0	0	0	0		9	6	6
0	0	0	0		0	0	0	1		12	8	5
0	0	0	0		0	0	0	1		11	7	7
0	1	0	0		0	0	0	1		7	5	4
0	1	0	0		0	0	0	1		11	4	6
0	1	0	0		0	0	0	1		8	10	6
0	1	0	1		0	0	0	1		4	9	5
0	1	0	1		0	0	0	2		8	5	9
0	1	0	2		0	0	0	3		5	4	11
0	1	0			0	0	0	4		15	5	8
0	1	0			0	0	0	4		6	5	10
0	1	0			0	0	0			12	6	8
0	1	0			0	0	0			8	9	5
0	1	0			0	0	0			12	9	9
0	1	0			0	0	0			17	6	7
0	1	0			0	0	0			9	8	5
0	2	0			0	0	0			8	4	8
0	2	0			0	0	0			12	7	9
0	2	0			0	0	0			13	8	8
0	2	0			0	0	0			14	4	6
0	0	0			0	0	0			12	8	10
0	0	0			0	0	0			13	4	8
0	0	0			0	0	0			12	7	6
0	0	0			0	0	0			9	9	2
0	0	0			0	0	0			10	9	7
0	0	0			0	0	0			11	8	5
0	0	0			0	0	0			10	8	4
1	0	0			0	0	0			12	6	6
1	0	0			0	0	0			6	8	6
1	0	0			0	0	0			11	7	8
1	0	0			0	0	0			16	9	8
2	0	0			0	0	0			5	10	7
2	0	0			0	0	0			8	6	8
0	0	0			0	0	0			8	8	9
0	0	0			0	0	0			10	4	5
0	0	0			0	0	0			9	5	7
0	0	0			0	0	0			16	8	3
0	0	0			0	0	0			12	8	5
0	0	0			0	0	0			9	9	6
0	0	0			0	0	0			10	5	6
0	0	0			0	0	0			11	4	5
0	0	0			0	0	0			13	6	7
0	0	0			0	0	0				5	5
0	0	0			0	0	0				2	5
0	0	0			0	0	0				8	6
0	0	0			0	0	0				10	6
0	0	0			0	0	0				7	5
0	0	0			0	0	0				6	4
0	0	0			0	0	0				7	4
0	0	0			0	0	0				5	3
0	0	0			0	0	0				5	6
0	0	0			0	0	0				11	9
0	0	0			0	0	0				12	6
0	0	0			0	0	0				8	3
0	0	0			0	0	0				15	5
0	0	0			0	0	0				6	2
0	0	0			0	1	0				6	7
0	0	0			0	1	0				7	9
0	0	0			0	1	0				9	6
0	0	0			0	1	0				11	5
0	0	0			0	1	0				9	6
0	0	0			0	1	0				11	2
0	0	0			0	1	0				11	3
0	0	0			0	1	0				10	5
0	0	0			0	2	0				5	4
0	0	0			0	2	0				7	3
0	0	0			0	2	0				4	5
0	0	0			0	0	0				8	4
0	0	0			0	0	0				8	7
0	0	0			0	0	0				11	7
0	0	0			0	0	0				5	4
0	0	0			0	0	0				6	5
0	0	0			0	0	0				5	3
0	0	0			0	0	0				6	7
0	0	0			0	0	0				10	6
0	0	0			0	0	0				8	7
0	0	0			0	0	0				14	5
0	0	0			0	0	0				9	6
0	0	0			0	0	0				5
0	0	0			0	0	0				5
0	0	0			0	0	0				5
0	0	0			0	0	0				7
0	0	0			0	0	0				7
0	0	0			0	0	0				7
0	0	0			0	0	0				7
0	0	0			0	0	0				6
0	0	0			0	0	0				8
0	0	0			0	0	0				7
0	0	0			0	0	0				7
0	0	0			0	0	0				6
0	0	1			0	0	0				8
0	0	1			0	0	0				8
0	0	1			0	0	0				7
0	0	1			0	0	0				8
0	0	1			0	0	0				7
0	0	1			0	0	0				9
0	0	1			0	0	0				7
0	0	1			0	0	0				7
0	0	1			0	0	1				9
0	0	1			0	0	1				10
0	0	1			0	0	1				6
0	0	1			0	0	1				10
0	0	1			0	0	1				8
0	0	1			0	0	1				6
0	0	1			1	0	1				8
0	0	1			1	0	1				7
0	0	1			1	0	1				4
0	0	1			1	0	1				5
0	0	1			1	0	1				5
0	0	1			0	0	1				6
0	0	1			0	0	1				6
0	0	1			0	0	1				6
0	0	1			0	0	1				4
0	0	1			0	0	1				6
0	0	1			0	0	2				7
0	0	1			0	0	3				5
0	0	1			0	0	3				6
0	0	1			0	0	0				6
0	0	1			0	0	0				7
0	0	2			0	0	0				7
0	0	3			0	0	0				6
0	0	3			0	0	0				5
0	0	0			0	0	0				6
0	0	0			0	0	0				3
0	0	0			0	0	0				5
0	0	0			0	0	0				6
0	0	0			0	0	0				7
0	0	0			0	0	0				6
0	0	0			0	0	0				6
0	0	0			0	0	0				6
0	0	0			0	0	0				6
0	0	0			0	0	0				4
0	0	0			0	0	0				5
0	0	0			0	0	0				7
0	0	0			0	0	0				7
0	0	0			0	0	0				8
0	0	0			0	0	0				5
0	0	0			0	0	0				4
0	0	0			0	0	0				11
0	0	0			0	0	0				7
0	0	0			0	0	0				5
0	0	0			0	0	0				4
0	0	0			0	0	0				10
0	0	0			0	0	0				7
0	0	0			0	0	0				5
0	0	0			0	0	0				7
1	0	0			0	0	0				8
1	0	0			0	0	0				6
1	0	0			0	0	0				5
1	0	0			0	0	0				4
0	0	0			0	0	0				7
0	0	0			0	0	0				5
0	0	0			0	0	0				4
0	0	0			0	0	0				5
0	0	0			0	0	0				8
0	0	0			0	0	0				5
0	0	0			0	0	0				7
0	0	0			0	0	0				7
0	0	0			0	0	0				9
0	0	0			0	0	0				5
0	0	0			0	0	0				8
0	0	0			0	0	0				4
0	0	0			0	0	0				9
0	0	0			0	0	0				9
0	0	0			0	0	0				13
0	0	0			0	0	0				8
0	0	0			0	0	0				10
0	0	0			0	0	0				8
0	0	0			0	0	0				8
0	0	0			0	0	0				12
0	0	0			0	0	0				9
0	0	0			0	0	0				7
0	0	0			0	0	0				13
0	0	0			0	0	0				5
0	0	0			0	0	0				7
0	0	0			0	0	0				9
0	1	0			0	0	0				7
0	1	0			0	0	0				8
0	1	0			0	0	0				5
0	1	0			0	0	0				8
0	0	0			0	0	0				8
0	0	0			0	0	0				9
0	0	0			0	0	0				5
0	0	0			0	0	0				7
0	0	0			0	0	0				6
0	0	0			0	0	0				8
0	0	0			0	0	0				7
0	0	0			0	0	0				7
0	0	0			0	0	0				9
0	0	0			0	0	0				6
0	0	0			0	0	0				9
0	0	0			0	0	0				8
0	0	0			0	0	0				5
0	0	0			0	0	0				6
0	0	0			0	0	0				7
0	0	0			0	0	0				7
0	0	0			0	0	0				7
0	0	0			0	0	0				5
0	0	0			0	0	0				8
0	0	0			0	0	0				6
0	0	0			0	0	0				7
0	0	0			0	0	0				8
0	0	0			0	0	0				8
0	0	0			0	0	0
0	0	0			0	0	0
0	0	0			0	0	0
0	0	0			0	0	0
0	0	0			0	0	0
0	0	0			0	0	0
0	0	0			0	0	0
0	0	0			0	0	0
0	0	0			0	0	0
0	0	0			0	0	0
0	0	0			0	0	0
0	0	0			0	0	0
0	0	0			0	0	0
0	0	0			0	0	0
0	0	0			0	0	0
0	0	0			0	0	0
0	0	0			0	1	0
0	0	0			0	1	0
0	0	0			0	1	0
0	0	0			0	1	0
0	0	0			0	1	0
0	0	0			0	1	0
0	0	0			0	1	0
0	0	0			0	0	0
0	0	0			0	0	0
0	0	0			0	0	0
0	0	0			0	0	0
0	0	0			0	0	0
0	0	0			0	0	0
0	0	0			0	0	0
0	0	0			0	0	1
0	0	0			0	0	1
0	0	0			0	0	1
0	0	0			0	0	1
0	0	0			0	0	1
0	0	0			0	0	1
0	0	0			0	0	1
0	0	0			0	0	1
0	0	0			0	0	1
0	0	0			0	0	1
0	0	0			0	0	1
0	0	0			0	0	3
0	0	0			0	0
0	0	0			0	0
0	0	0			0	0
0	0	0			0	0
0	0	0			0	0
0	0	0			0	0
0	0	0			0	0
0	0	0			0	0
0	0	0			0	0
0	0	0			0	0
0	0	0			0	0
0	0	0			0	0
0	0	0			0	0
0	0	0			0	0
0	0	0			0	0
0	0	0			0	0
0	0	0			0	0
0	0	0			0	0
0	0	0			0	0
0	0	0			0	0
0	0	0			0	0
0	0	0			0	0
0	0	0			0	0
0	0	0			0	0
0	0	0			0	0
0	0	0			0	0
0	0	0			0	0
0	0	0			0	0
0	0	0			0	0
0	0	0			0	0
0	0	0			0	0
0	0	0			0	0
0	0	0			0	0
0	0	0			0	0
0	0	0			0	0
0	0	0			0	0
0	0	0			0	0
0	0	0			0	0
0	0	0			0	0
0	0	0			0	0
0	0	0			0	0
0	0	0			0	0
0	0	0			0	0
0	0	0			0	0
0	0	0			0	0
0	1	0			0	0
0	1	0			0	0
0	1	0			0	0
0	1	0			0	0
0	1	0			0	0
0	1	0			1	0
0	1	0			1	0
0	1	0			1	0
1	1	0			1	0
1	1	0			1	1
1	1	0			1	1
1	1	0			1	1
1	1	0			1	1
1	1	0			1	1
1	1	0			1	1
1	1	0			1	1
2	1	0			1	1
	1	0			1	1
	1	0				1
	1	0				1
	1	0				1
	1	0				1
	1	0				1
	1	0				1
	1	0				1
	1	0				1
	1	0				1
	1	0				1
	1	0				1
	1	0				1
	1	0				1
	1	0				1
	1	0				2
	1	0				2
	1	0				2
	1	0				0
	1	1				0
	1	1				0
	2	1				0
	2	1				0
	2	1				0
	2	1				0
	2	1				0
	2	1				0
	2	1				0
	2	1				0
	2	1				0
	2	1				0
	2	1				0
	3	1				0
	3	1				0
	3	1				0
	0	1				0
	0	1				0
	0	1				0
	0	1				0
	0	1				0
	0	1				0
	0	1				0
	0	1				0
	0	2				0
	0	2				0
	0	2				0
	0	2				0
	0	2				0
	0	2				0
	0	2				0
	0	2				0
	0	2				0
	0	2				0
	0	4				0
	0					0
	0					0
	0					0
	0					0
	0					0
	0					0
	0					0
	0					0
	0					0
	0					0
	0					0
	0					0
	0					0
	0					0
	0					0
	0					0
	0					0
	0					0
	0					0
	0					0
	0					0
	0					0
	0					0
	0					0
	0					0
	0					0
	0					0
	0					0
	0					0
	0					0
	0					0
	0					0
	0					0
	0					0
	0					0
	0					0
	0					0
	0					0
	0					0
	0					0
	0					0
	0					0
	0					0
	0					0
	0					0
	0					0
	0					0
	0					0
	0					0
	0					0
	0					0
	0					0
	0					0
	0					0
	0					0
	0					0
	0					0
	0					1
	0					1
	0					1
	0					1
	0					1
	0					1
	0					1
	0					1
	0					1
	0					1
	0					1
	0					1
	0					1
	0					1
	0					1
	0					1
	0					1
	0					2
	0					2
	0					2
	0					2
	0					2
	0					3
	0
	0
	0
	0
	0
	0
	0
	0
	0
	0
	0
	0
	1
	1
	1
	1
	1

## Sheet: Figure 3 
Axon swellings			Axon diameter			synaptic MTs			MT breaks			MT unbundling
control	chico		control	chico		control	chico		control	chico		control	chico
9.30449	6.97837		0.812	0.884		11	12		15.54	5.18001		19.1022	38.2044
9.30449	6.97837		0.798889	0.875273		11	12		7.77001	5.18001		19.1022	38.2044
9.30449	6.97837		0.798889	0.873667		10	12		7.77001	5.18001		19.1022	19.1022
6.97837	6.97837		0.790909	0.8708		9	11		7.77001	5.18001		19.1022	19.1022
6.97837	4.65224		0.768727	0.863727		9	11		7.77001	5.18001		19.1022	19.1022
6.97837	4.65224		0.761933	0.861143		9	11		5.18001	5.18001		19.1022	19.1022
6.97837	4.65224		0.756111	0.86		9	11		5.18001	5.18001		19.1022	19.1022
6.97837	4.65224		0.755857	0.856364		9	11		5.18001	5.18001		19.1022	19.1022
6.97837	4.65224		0.752364	0.851875		8	10		5.18001	5.18001		19.1022	19.1022
6.97837	4.65224		0.75175	0.830778		8	10		5.18001	5.18001		19.1022	19.1022
6.97837	4.65224		0.73625	0.830625		8	10		5.18001	5.18001		19.1022	19.1022
6.97837	4.65224		0.721667	0.826083		8	10		5.18001	5.18001		19.1022	19.1022
6.97837	4.65224		0.716818	0.8175		8	10		5.18001	2.59		19.1022	19.1022
6.97837	4.65224		0.715636	0.817		8	10		5.18001	2.59		19.1022	0
6.97837	4.65224		0.712857	0.814		8	10		5.18001	2.59		19.1022	0
6.97837	4.65224		0.709833	0.806333		8	10		5.18001	2.59		19.1022	0
6.97837	4.65224		0.697875	0.804286		8	10		5.18001	2.59		19.1022	0
6.97837	4.65224		0.69625	0.802375		8	10		5.18001	2.59		19.1022	0
6.97837	4.65224		0.695545	0.7997		8	10		5.18001	2.59		19.1022	0
6.97837	4.65224		0.687692	0.799455		8	10		5.18001	2.59		19.1022	0
6.97837	4.65224		0.684375	0.796		8	10		5.18001	2.59		19.1022	0
4.65224	4.65224		0.67275	0.7952		8	10		5.18001	2.59		19.1022	0
4.65224	4.65224		0.661333	0.793545		8	10		5.18001	2.59		19.1022	0
4.65224	4.65224		0.659364	0.785583		8	10		5.18001	2.59		19.1022	0
4.65224	4.65224		0.6539	0.785444		8	10		5.18001	2.59		19.1022	0
4.65224	4.65224		0.645222	0.783875		8	10		5.18001	2.59		19.1022	0
4.65224	4.65224		0.644684	0.7819		8	10		5.18001	2.59		19.1022	0
4.65224	4.65224		0.639833	0.777545		8	10		5.18001	2.59		19.1022	0
4.65224	4.65224		0.638923	0.7766		8	10		5.18001	2.59		19.1022	0
4.65224	4.65224		0.63425	0.772125		8	10		2.59	2.59		0	0
4.65224	2.32612		0.631222	0.770375		7	10		2.59	2.59		0	0
4.65224	2.32612		0.621467	0.769625		7	10		2.59	2.59		0	0
4.65224	2.32612		0.62	0.7686		7	9		2.59	2.59		0	0
4.65224	2.32612		0.62	0.7649		7	9		2.59	2.59		0	0
4.65224	2.32612		0.6188	0.7612		7	9		2.59	2.59		0	0
4.65224	2.32612		0.614786	0.758444		7	9		2.59	2.59		0	0
4.65224	2.32612		0.610769	0.757444		7	9		2.59	2.59		0	0
4.65224	2.32612		0.610769	0.7571		7	9		2.59	2.59		0	0
4.65224	2.32612		0.609857	0.7551		7	9		2.59	2.59		0	0
4.65224	2.32612		0.609667	0.754923		7	9		2.59	2.59		0	0
4.65224	2.32612		0.605222	0.745375		7	9		2.59	2.59		0	0
4.65224	2.32612		0.603111	0.74275		7	9		2.59	2.59		0	0
4.65224	2.32612		0.5971	0.742333		7	9		2.59	2.59		0	0
4.65224	2.32612		0.5895	0.741625		7	9		2.59	2.59		0	0
4.65224	2.32612		0.583636	0.741571		7	9		2.59	2.59		0	0
4.65224	2.32612		0.574846	0.738462		7	9		2.59	2.59		0	0
4.65224	2.32612		0.574778	0.733125		7	9		2.59	2.59		0	0
4.65224	2.32612		0.570091	0.7325		7	9		2.59	2.59		0	0
4.65224	2.32612		0.568333	0.732286		7	9		2.59	2.59		0	0
4.65224	2.32612		0.566353	0.732111		7	9		2.59	2.59		0	0
4.65224	2.32612		0.566353	0.732		7	9		2.59	2.59		0	0
4.65224	2.32612		0.566313	0.729273		7	9		2.59	2.59		0	0
4.65224	2.32612		0.566	0.724333		7	9		2.59	2.59		0	0
4.65224	2.32612		0.560091	0.716273		7	9		2.59	2.59		0	0
4.65224	2.32612		0.56	0.715833		7	9		2.59	2.59		0	0
4.65224	2.32612		0.55825	0.715667		7	9		2.59	2.59		0	0
4.65224	2.32612		0.557091	0.712727		7	9		2.59	2.59		0	0
4.65224	2.32612		0.556444	0.709		7	9		2.59	2.59		0	0
2.32612	2.32612		0.55625	0.707455		7	9		2.59	2.59		0	0
2.32612	2.32612		0.555	0.702333		7	9		2.59	2.59		0	0
2.32612	2.32612		0.552917	0.702222		7	9		2.59	2.59		0	0
2.32612	2.32612		0.552917	0.7017		7	9		2.59	2.59		0	0
2.32612	2.32612		0.551111	0.701667		7	9		2.59	2.59		0	0
2.32612	2.32612		0.549625	0.698583		7	9		2.59	2.59		0	0
2.32612	2.32612		0.5468	0.697889		7	9		2.59	2.59		0	0
2.32612	2.32612		0.5468	0.696091		7	9		2.59	2.59		0	0
2.32612	2.32612		0.54475	0.693933		7	9		2.59	2.59		0	0
2.32612	2.32612		0.54475	0.6937		7	9		2.59	2.59		0	0
2.32612	2.32612		0.544143	0.690714		7	9		2.59	2.59		0	0
2.32612	2.32612		0.544143	0.6883		7	9		2.59	2.59		0	0
2.32612	2.32612		0.543222	0.687625		7	9		2.59	2.59		0	0
2.32612	2.32612		0.543222	0.684778		7	9		2.59	2.59		0	0
2.32612	2.32612		0.542167	0.6828		7	9		2.59	2.59		0	0
2.32612	2.32612		0.533875	0.682429		7	9		2.59	2.59		0	0
2.32612	2.32612		0.533375	0.681182		7	9		2.59	2.59		0	0
2.32612	2.32612		0.530909	0.676889		7	9		2.59	2.59		0	0
2.32612	2.32612		0.5295	0.675556		7	9		2.59	2.59		0	0
2.32612	2.32612		0.526917	0.6749		7	9		2.59	2.59		0	0
2.32612	2.32612		0.5265	0.674806		7	9		2.59	2.59		0	0
2.32612	2.32612		0.523818	0.672571		7	9		2.59	2.59		0	0
2.32612	2.32612		0.522538	0.668667		7	9		2.59	2.59		0	0
2.32612	2.32612		0.5215	0.667917		6	9		2.59	2.59		0	0
2.32612	2.32612		0.521	0.666818		6	9		2.59	2.59		0	0
2.32612	2.32612		0.520857	0.6605		6	9		2.59	2.59		0	0
2.32612	2.32612		0.520333	0.659909		6	9		2.59	2.59		0	0
2.32612	2.32612		0.519	0.657545		6	9		2.59	2.59		0	0
2.32612	2.32612		0.518125	0.656263		6	9		2.59	2.59		0	0
2.32612	2.32612		0.511222	0.6541		6	9		2.59	2.59		0	0
2.32612	2.32612		0.498571	0.653769		6	9		2.59	2.59		0	0
2.32612	2.32612		0.4982	0.649889		6	9		2.59	2.59		0	0
2.32612	2.32612		0.4976	0.648		6	9		2.59	2.59		0	0
2.32612	2.32612		0.497222	0.647061		6	9		2.59	2.59		0	0
2.32612	2.32612		0.494083	0.646444		6	9		2.59	2.59		0	0
2.32612	2.32612		0.492167	0.6464		6	9		2.59	2.59		0	0
2.32612	2.32612		0.491818	0.643444		6	9		2.59	2.59		0	0
2.32612	2.32612		0.490818	0.642364		6	9		2.59	2.59		0	0
2.32612	2.32612		0.487083	0.6405		6	8		2.59	2.59		0	0
2.32612	2.32612		0.484	0.638636		6	8		2.59	2.59		0	0
2.32612	2.32612		0.480857	0.6372		6	8		2.59	2.59		0	0
2.32612	2.32612		0.479167	0.636071		6	8		2.59	2.59		0	0
2.32612	2.32612		0.479167	0.6324		6	8		2.59	2.59		0	0
2.32612	2.32612		0.479111	0.632167		6	8		2.59	2.59		0	0
2.32612	2.32612		0.477545	0.631889		6	8		2.59	2.59		0	0
2.32612	2.32612		0.476889	0.6315		6	8		2.59	2.59		0	0
2.32612	2.32612		0.476333	0.631375		6	8		2.59	2.59		0	0
2.32612	2.32612		0.4756	0.6308		6	8		2.59	2.59		0	0
2.32612	2.32612		0.466857	0.628615		6	8		2.59	2.59		0	0
2.32612	2.32612		0.464625	0.627889		6	8		2.59	2.59		0	0
2.32612	2.32612		0.464625	0.6274		6	8		2.59	2.59		0	0
2.32612	2.32612		0.4637	0.621		6	8		2.59	2.59		0	0
2.32612	2.32612		0.4609	0.6185		6	8		2.59	2.59		0	0
2.32612	2.32612		0.460167	0.6176		6	8		2.59	2.59		0	0
2.32612	2.32612		0.457231	0.614583		6	8		2.59	2.59		0	0
2.32612	2.32612		0.44175	0.6134		6	8		2.59	2.59		0	0
2.32612	2.32612		0.440111	0.609143		6	8		2.59	2.59		0	0
2.32612	0		0.438833	0.606714		6	8		2.59	2.59		0	0
2.32612	0		0.438375	0.6061		6	8		2.59	2.59		0	0
2.32612	0		0.437143	0.605111		6	8		2.59	2.59		0	0
2.32612	0		0.437143	0.602417		6	8		2.59	2.59		0	0
2.32612	0		0.435375	0.602083		6	8		2.59	2.59		0	0
2.32612	0		0.435375	0.600182		6	8		2.59	2.59		0	0
2.32612	0		0.434444	0.6		6	8		2.59	2.59		0	0
2.32612	0		0.429111	0.599875		6	8		2.59	2.59		0	0
2.32612	0		0.428778	0.597417		6	8		2.59	2.59		0	0
2.32612	0		0.426	0.595429		6	8		2.59	2.59		0	0
2.32612	0		0.421111	0.5925		6	8		2.59	2.59		0	0
2.32612	0		0.421111	0.591692		6	8		2.59	2.59		0	0
2.32612	0		0.419182	0.588		6	8		2.59	2.59		0	0
2.32612	0		0.414	0.586875		6	8		2.59	2.59		0	0
2.32612	0		0.409667	0.586429		6	8		2.59	2.59		0	0
2.32612	0		0.408813	0.586222		6	8		2.59	2.59		0	0
2.32612	0		0.406143	0.585333		6	8		2.59	2.59		0	0
2.32612	0		0.405429	0.584		6	8		2.59	2.59		0	0
2.32612	0		0.398714	0.578143		6	8		2.59	2.59		0	0
2.32612	0		0.3975	0.578143		6	8		2.59	2.59		0	0
2.32612	0		0.393167	0.575857		6	8		2.59	2.59		0	0
2.32612	0		0.3776	0.575778		6	8		2.59	2.59		0	0
2.32612	0		0.344556	0.575667		6	8		2.59	2.59		0	0
2.32612	0		0.333455	0.5746		6	8		2.59	2.59		0	0
2.32612	0		0.330778	0.573625		6	8		2.59	2.59		0	0
2.32612	0		0.3197	0.5716		6	8		2.59	2.59		0	0
2.32612	0			0.569375		6	8		2.59	0		0	0
2.32612	0			0.5692		6	8		2.59	0		0	0
2.32612	0			0.5658		6	8		2.59	0		0	0
2.32612	0			0.5607		6	8		2.59	0		0	0
2.32612	0			0.560364		6	8		2.59	0		0	0
2.32612	0			0.55875		6	8		2.59	0		0	0
2.32612	0			0.552875		6	8		2.59	0		0	0
0	0			0.5523		6	8		2.59	0		0	0
0	0			0.5449		6	8		2.59	0		0	0
0	0			0.542467		6	8		2.59	0		0	0
0	0			0.535778		6	8		2.59	0		0	0
0	0			0.535286		6	8		2.59	0		0	0
0	0			0.530125		6	8		2.59	0		0	0
0	0			0.528		6	8		2.59	0		0	0
0	0			0.517222		6	8		2.59	0		0	0
0	0			0.506444		6	8		2.59	0		0	0
0	0			0.5051		6	8		2.59	0		0	0
0	0			0.504		6	8		2.59	0		0	0
0	0			0.493667		6	8		2.59	0		0	0
0	0			0.493364		6	8		2.59	0		0	0
0	0			0.492444		6	8		2.59	0		0	0
0	0			0.482		6	8		2.59	0		0	0
0	0			0.473		6	8		2.59	0		0	0
0	0			0.466222		6	8		2.59	0		0	0
0	0			0.464		6	8		2.59	0		0	0
0	0			0.450545		6	8		2.59	0		0	0
0	0			0.437571		6	8		2.59	0		0	0
0	0			0.42175		6	8		2.59	0		0	0
0	0			0.408625		6	8		2.59	0		0	0
0	0					6	8		2.59	0		0	0
0	0					6	8		2.59	0		0	0
0	0					6	8		2.59	0		0	0
0	0					6	8		2.59	0		0	0
0	0					6	8		2.59	0		0	0
0	0					6	8		2.59	0		0	0
0	0					6	8		2.59	0		0	0
0	0					6	8		2.59	0		0	0
0	0					5	8		2.59	0		0	0
0	0					5	8		2.59	0		0	0
0	0					5	8					0	0
0	0					5	8					0	0
0	0					5	8					0	0
0	0					5	8					0	0
0	0					5	8					0	0
0	0					5	8					0	0
0	0					5	8					0	0
0	0					5	8					0	0
0	0					5	8					0	0
0	0					5	8					0	0
0	0					5	8					0	0
0	0					5	8					0	0
0	0					5	8					0	0
0	0					5	8					0	0
0	0					5	8					0	0
0	0					5	8					0	0
0	0					5	8					0	0
0	0					5	8					0	0
0	0					5	8					0	0
0	0					5	8					0	0
0	0					5	8					0	0
0	0					5	8					0	0
0	0					5	8					0	0
0	0					5	8					0	0
0	0					5	8					0	0
0	0					5	8					0	0
0	0					5	8					0	0
0	0					5	8					0	0
0	0					5	7					0	0
0	0					5	7					0	0
0	0					5	7					0	0
0	0					5	7					0	0
0	0					5	7					0	0
0	0					5	7					0	0
0	0					5	7					0	0
0	0					5	7					0	0
0	0					5	7					0	0
0	0					5	7					0	0
0	0					5	7					0	0
0	0					5	7					0	0
0	0					5	7					0	0
0	0					5	7					0	0
0	0					5	7					0	0
0	0					5	7					0	0
0	0					5	7					0	0
0	0					5	7					0	0
0	0					5	7					0	0
0	0					5	7					0	0
0	0					5	7					0	0
0	0					5	7					0	0
0	0					5	7					0	0
0	0					5	7					0	0
0	0					5	7					0	0
0	0					5	7					0	0
0	0					5	7					0	0
0	0					5	7					0	0
0	0					5	7					0	0
0	0					5	7					0	0
0	0					5	7					0	0
0	0					5	7					0	0
0	0					5	7					0	0
0	0					5	7					0	0
0	0					5	7					0	0
0	0					5	7					0	0
0	0					5	7					0	0
0	0					5	7					0	0
0	0					5	7					0	0
0	0					5	7					0	0
0	0					5	7					0	0
0	0					5	7					0	0
0	0					5	7					0	0
0	0					5	7					0	0
0	0					5	7					0	0
0	0					5	7					0	0
0	0					5	7					0	0
0	0					5	7					0	0
0	0					5	7					0	0
0	0					5	7					0	0
0	0					5	7					0	0
0	0					5	7					0	0
0	0					5	7					0	0
0	0					5	7					0	0
0	0					5	7					0	0
0	0					5	7					0	0
0	0					5	7					0	0
0	0					5	7					0	0
0	0					5	7					0	0
0	0					5	7					0	0
0	0					5	7					0	0
0	0					5	7					0	0
0	0					5	7					0	0
0	0					5	7					0	0
0	0					5	7					0	0
0	0					5	7					0	0
0	0					5	7					0	0
0	0					5	7					0	0
0	0					5	7					0	0
0	0					5	7					0	0
0	0					5	7					0	0
0	0					5	7					0	0
0	0					5	7					0	0
0	0					5	7					0	0
0	0					5	7					0	0
0	0					5	7					0	0
0	0					5	7					0	0
0	0					5	7					0	0
0	0					5	7					0	0
0	0					5	7					0	0
0	0					5	7					0	0
0	0					5	7					0	0
0	0					5	7					0	0
0	0					5	7					0	0
0	0					5	7					0	0
0	0					5	7					0	0
0	0					5	7					0	0
0	0					5	7					0	0
0	0					5	7					0	0
0	0					5	7					0	0
0	0					5	7					0	0
0	0					5	7					0	0
0	0					5	7					0	0
0	0					5	7					0	0
0	0					5	7					0	0
0	0					5	7					0	0
0	0					5	7					0	0
0	0					5	7					0	0
0	0					5	7					0	0
0	0					5	7					0	0
0	0					5	7					0	0
0	0					5	7					0	0
0	0					5	7					0	0
0	0					5	7					0	0
0	0					5	7					0	0
0	0					5	7					0	0
0	0					5	7					0	0
0	0					5	7					0	0
0	0					5	7					0	0
0	0					5	7					0	0
0	0					5	7					0	0
0	0					5	7					0	0
0	0					5	7					0	0
0	0					5	7					0	0
0	0					5	7					0	0
0	0					5	7					0	0
0	0					5	7					0	0
0	0					5	7					0	0
0	0					5	7					0	0
0	0					5	7					0	0
0	0					5	7					0	0
0	0					4	7					0	0
0	0					4	7					0	0
0	0					4	7					0	0
0	0					4	7					0	0
0	0					4	7					0	0
0	0					4	7					0	0
0	0					4	7					0	0
0	0					4	7					0	0
0	0					4	7					0	0
0	0					4	7					0	0
0	0					4	7					0	0
0	0					4	7					0	0
0	0					4	7					0	0
0	0					4	7					0	0
0	0					4	7					0	0
0	0					4	7					0	0
0	0					4	7					0	0
0	0					4	7					0	0
0	0					4	7					0	0
0	0					4	7					0	0
0	0					4	7					0	0
0	0					4	7					0	0
0	0					4	7					0	0
0	0					4	7					0	0
0	0					4	7					0	0
0	0					4	7					0	0
0	0					4	7					0	0
0	0					4	7					0	0
0	0					4	7					0	0
0	0					4	7					0	0
0	0					4	6					0	0
0	0					4	6					0	0
0	0					4	6					0	0
0	0					4	6					0	0
0	0					4	6					0	0
0	0					4	6					0	0
0	0					4	6					0	0
0	0					4	6					0	0
0	0					4	6					0	0
0	0					4	6					0	0
0	0					4	6					0	0
0	0					4	6					0	0
0	0					4	6					0	0
0	0					4	6					0	0
0	0					4	6					0	0
0	0					4	6					0	0
0	0					4	6					0	0
0	0					4	6					0	0
0	0					4	6					0	0
0	0					4	6					0	0
0	0					4	6					0	0
0	0					4	6					0	0
0	0					4	6					0	0
0	0					4	6					0	0
0	0					4	6					0	0
0	0					4	6					0	0
0	0					4	6					0	0
0	0					4	6					0	0
0	0					4	6					0	0
0	0					4	6					0	0
0	0					4	6					0	0
0	0					4	6					0	0
0	0					4	6					0	0
0	0					4	6					0	0
0	0					4	6					0	0
0	0					4	6					0	0
0	0					4	6					0	0
0	0					4	6					0	0
0	0					4	6					0	0
0	0					4	6					0	0
0	0					4	6					0	0
0	0					4	6					0	0
0	0					4	6					0	0
0	0					4	6					0	0
0	0					4	6					0	0
0	0					4	6					0	0
0	0					4	6					0	0
0	0					4	6					0	0
0	0					4	6					0	0
0	0					4	6					0	0
0	0					4	6					0	0
0	0					4	6					0	0
0	0					4	6					0	0
0	0					4	6					0	0
0	0					4	6					0	0
0	0					4	6					0	0
0	0					4	6					0	0
0	0					4	6					0	0
0	0					4	6					0	0
0	0					4	6					0	0
0	0					4	6					0	0
0	0					4	6					0	0
0	0					4	6					0	0
0	0					4	6					0	0
0	0					4	6					0	0
0	0					4	6					0	0
0	0					4	6					0	0
0	0					4	6					0	0
0	0					4	6					0	0
0	0					4	6					0	0
0	0					4	6					0	0
0	0					4	6					0	0
0	0					4	6					0	0
0	0					4	6					0	0
0	0					4	6					0	0
0	0					4	6					0	0
0	0					4	6					0	0
0	0					4	6					0	0
0	0					4	6					0	0
0	0					4	6					0	0
0	0					4	6					0	0
0	0					4	6					0	0
0	0					4	6					0	0
0	0					4	6					0	0
0	0					4	6					0	0
0	0					4	6					0	0
0	0					4	6					0	0
0	0					4	6					0	0
0	0					4	6					0	0
0	0					4	6					0	0
0	0					4	6					0	0
0	0					4	6					0	0
0	0					4	6					0	0
0	0					4	6					0	0
0	0					4	6					0	0
0	0					4	6					0	0
0	0					4	6					0	0
0	0					4	6					0	0
0	0					4	6					0	0
0	0					4	6					0	0
0	0					4	6					0	0
0	0					4	6					0	0
0	0					4	6					0	0
0	0					4	6					0	0
0	0					4	6					0	0
0	0					4	6					0	0
0	0					4	6					0	0
0	0					4	6					0	0
0	0					4	6					0	0
0	0					4	6					0	0
0	0					4	6					0	0
0	0					4	6					0	0
0	0					4	6					0	0
0	0					4	6					0	0
0	0					4	6					0	0
0	0					4	6					0	0
0	0					4	6					0	0
0	0					4	6					0	0
0	0					4	6					0	0
0	0					4	6					0	0
0	0					4	6					0	0
0	0					4	6					0	0
0	0					4	6					0	0
0	0					4	6					0	0
0	0					4	6					0	0
0	0					4	6					0	0
0	0					4	6					0	0
0	0					4	6					0	0
0	0					4	6					0	0
0	0					4	6					0	0
0	0					4	6					0	0
0	0					4	6					0	0
0	0					4	6					0	0
0	0					4	6					0	0
0	0					4	6					0	0
0	0					4	6					0	0
0	0					4	6					0	0
0	0					4	6					0	0
0	0					4	6					0	0
0	0					4	6					0	0
0	0					4	6					0	0
0	0					4	6					0	0
0	0					4	6					0	0
0	0					4	6					0	0
0	0					4	6					0	0
0	0					4	6					0	0
0	0					4	6					0	0
0	0					4	6					0	0
0	0					4	6					0	0
0	0					4	6					0	0
0	0					4	6					0	0
0	0					4	6					0	0
0	0					4	6					0	0
0	0					4	6					0	0
0	0					4	6					0	0
0	0					4	6					0	0
0	0					4	6					0	0
0	0					4	6					0	0
0	0					4	6					0	0
0	0					4	6					0	0
0	0					4	6					0	0
0	0					4	6					0	0
0	0					4	6					0	0
0	0					4	6					0	0
0	0					4	6					0	0
0	0					4	6					0	0
0	0					4	6					0	0
0	0					4	6					0	0
0	0					4	6					0	0
0	0					4	6					0	0
0	0					4	6					0	0
0	0					4	6					0	0
0	0					3	6					0	0
0	0					3	6					0	0
0	0					3	6					0	0
0	0					3	6					0	0
0	0					3	6					0	0
	0					3	6					0	0
	0					3	6					0	0
	0					3	6					0	0
	0					3	6					0	0
	0					3	6					0	0
	0					3	6					0	0
	0					3	6					0	0
	0					3	6					0	0
	0					3	6					0	0
	0					3	5					0	0
	0					3	5					0	0
	0					3	5					0	0
	0					3	5					0	0
	0					3	5					0	0
	0					3	5					0	0
	0					3	5					0	0
	0					3	5					0	0
	0					3	5					0	0
	0					3	5					0	0
	0					3	5						0
	0					3	5						0
	0					3	5						0
	0					3	5						0
	0					3	5						0
	0					3	5						0
	0					3	5						0
	0					3	5						0
	0					3	5						0
	0					3	5						0
	0					3	5						0
	0					3	5						0
	0					3	5						0
	0					3	5						0
	0					3	5						0
	0					3	5						0
	0					3	5						0
	0					3	5						0
	0					3	5						0
	0					3	5						0
	0					3	5						0
	0					3	5						0
	0					3	5						0
	0					3	5						0
	0					3	5						0
	0					3	5						0
	0					3	5						0
	0					3	5						0
	0					3	5						0
	0					3	5						0
	0					3	5						0
	0					3	5						0
	0					3	5						0
	0					3	5						0
	0					3	5						0
	0					3	5						0
	0					3	5						0
	0					3	5						0
	0					3	5						0
	0					3	5						0
	0					3	5						0
	0					3	5						0
	0					3	5						0
	0					3	5						0
	0					3	5						0
	0					3	5						0
	0					3	5						0
	0					3	5						0
	0					3	5						0
	0					3	5						0
	0					3	5						0
	0					3	5						0
	0					3	5						0
	0					3	5						0
	0					3	5						0
	0					3	5						0
	0					3	5						0
	0					3	5						0
	0					3	5						0
	0					3	5						0
	0					3	5						0
	0					3	5						0
	0					3	5						0
	0					3	5						0
	0					3	5						0
	0					3	5						0
	0					3	5						0
	0					3	5
	0					3	5
	0					3	5
	0					3	5
	0					3	5
	0					3	5
	0					3	5
						3	5
						3	5
						3	5
						3	5
						3	5
						3	5
						3	5
						3	5
						3	5
						3	5
						3	5
						3	5
						3	5
						3	5
						3	5
						3	5
						3	5
						3	5
						3	5
						3	5
						3	5
						3	5
						3	5
						3	5
						3	5
						3	5
						3	5
						3	5
						3	5
						3	5
						3	5
						3	5
						3	5
						3	5
						3	5
						3	5
						3	5
						3	5
						3	5
						3	5
						3	5
						3	5
						3	5
						3	5
						3	5
						3	5
						3	5
						3	5
						3	5
						3	5
						3	4
						3	4
						3	4
						3	4
						3	4
						3	4
						3	4
						3	4
						3	4
						3	4
						2	4
						2	4
						2	4
						2	4
						2	4
						2	4
						2	4
						2	4
						2	4
						2	4
						2	4
						2	4
						2	4
						2	4
						2	4
						2	4
						2	4
						2	4
						2	4
						2	4
						2	4
						2	4
						2	4
						2	4
						2	4
						2	4
						2	4
						2	4
						2	4
						2	4
						2	4
						2	4
						2	4
						2	4
						2	4
						2	4
						2	4
						2	4
						2	4
						2	4
						2	4
						2	4
						2	4
						2	4
						2	4
						2	4
						2	4
						2	4
						2	4
						2	4
						2	4
						2	4
						2	4
						2	4
						2	4
						2	4
						2	4
						2	4
						2	4
						1	4
						1	4
						1	4
						1	4
						1	4
						1	3
						1	3
						1	3
							3
							3
							3
							3
							3
							3
							3
							3
							3
							3
							3
							3
							3
							3
							3
							3
							3
							3
							3
							3
							3
							3
							3
							3
							3
							2
							2
							2
							2

## Sheet: Figure 4
young + tub 4 days	old + tub-GFP 4 day	young + tub-GFP 15 days	old + tub-GFP 15 days
1.50909	1.39137	1.82656	0.81648
1.8409	1.77971	1.77639	1.20759
1.92401	1.37582	2.28451	0.632842
1.37806	1.26171	1.698	0.832782
1.29146	1.66537	2.22409	1.04416
1.52268	1.51928	1.31354	0.836633
1.59392	1.0774	1.43818	1.33247
1.58416	1.44345	2.06458	2.0266
2.10263	0.963282	1.83617	1.27689
1.71148	1.15732	2.76538	1.15788
1.45022	1.24238	1.93363	1.80705
2.28707	1.28784	1.89256	1.12552
1.59668	1.09357	2.39067	1.18735
1.59515	1.21871	2.10671	1.57605
1.47958	1.09214	1.61222	1.12852
2.08948	1.34973	3.31985	0.830356
1.56207	1.3305	0.539754	1.19511
2.77423	1.15948	0.552235	1.02655
1.4315	1.45366	0.577166	0.961365
1.59547	1.78329	1.70806	0.976492
1.44875	1.09097	1.4813	1.26683
2.21662	1.37749	2.03904	1.47127
1.39699	0.923119	1.8123	1.02356
1.71595	1.25594	1.06371	1.37426
2.03525	1.16257	1.66789	1.44087
1.45184	1.24552	1.48894	0.808802
1.3817	1.17082	1.31046	1.12787
1.93402	1.19044	1.7444	1.84171
2.02203	1.26665	2.05917	1.12547
2.42842	1.17176	1.50837	0.76888
2.99206	1.25643	1.25535	1.07758
2.08434	1.04227	1.67812	1.56119
2.32283	1.12813	1.32357	0.887903
2.12507	1.36937	1.39572	1.05844
1.47277	1.20795	1.55093	0.846305
2.13161	0.967564	1.26175	2.10361
2.0728	1.01764	2.126	1.42833
1.63077	1.04565	1.01909	2.49365
1.27996	1.06647	1.33492	1.33075
1.58928	1.01827	1.43564	2.18296
1.76435	1.23073	1.82436	1.57909
1.63736	0.905288	1.38083	2.01097
2.02002	1.19106	1.96431	1.29646
1.38621	1.03525	1.92083	1.84981
1.25749	1.04374	1.86599	1.6194
1.53822	1.11763	2.154	1.39665
1.59373	1.19138	2.51028	1.59885
1.33637	1.08833	2.46369	1.19848
2.2376	1.11863	1.15068	1.81017
1.4702	1.00884	1.72854	1.76745
1.29488	1.2212	1.95626	1.74299
1.67324	1.12052	1.17162	2.56452
1.76824	1.26969	1.05582	2.00875
2.29312	1.34293	1.21435	1.86538
1.72803	0.933413	1.33165	1.80826
2.68131	1.35693	1.35402	1.9769
1.8149	1.08363	1.39226	1.42279
1.37453	1.04129	1.46796	2.03933
1.45799	1.14911	2.22939	1.37026
2.22599	1.17678	1.76203	0.599425
2.43374	1.3116	1.36899	0.849016
2.11462	1.19125	1.04007	0.854771
1.8987	0.994616	1.38581	1.00921
1.96385	1.03964	1.68093	0.763574
1.95697	0.823622	1.19768	1.03695
2.51588	0.871648	1.93747	0.89741
1.66716	0.851511	2.66836	0.550806
1.39131	0.827845	1.43681	1.01048
2.47574	1.04917	1.43319	1.16252
2.75871	0.919427	3.06662	0.743225
3.56096	1.25231	2.39173	0.924964
1.90787	1.39194	1.33266	1.44415
2.0669	1.34286	2.02728	0.678446
2.08386	1.06805	1.73604	0.625332
2.04418	1.37069	1.89062	0.627611
2.81991	1.26859	2.03884	0.487934
2.97671	1.3899	2.19821	0.59035
2.15413	1.14254	2.402	1.21738
1.77032	1.10127	1.96009	0.785329
1.74235	1.25944	1.85983	0.553852
1.886	1.07581	1.22439	0.68357
3.06549	0.984198	1.37302	0.477628
1.8936	0.957009	1.59692	0.600781
1.95352	0.962566	2.64752	0.586184
1.81067	1.47627	2.18091	0.827258
1.78173	1.06042	1.77879	1.21186
1.63694	1.28101	3.24625	0.743238
1.03738	1.24102	1.46023	1.15288
1.74699	1.11114	1.37443	0.826387
1.24091	1.00708	1.32482	0.8861
1.55923	1.38607	1.23757	1.16988
1.2628	1.14314	0.558624	0.962699
1.33524	1.34245	1.52285	0.92059
1.89112	1.0713	1.2729	0.751862
1.58716	1.16782	2.1193	1.08169
1.77136	1.14062	1.1258	1.15796
1.73856	1.05098	1.65512	0.942314
1.40171	1.01286	1.14975	0.818216
2.91085	1.1925	1.74336	1.3751
2.39113	0.828993	1.73823	1.15047
1.72935	1.0131	1.79905	1.25516
1.8431	1.55248	2.15033	1.14367
1.84924	1.8791	1.57563	1.0175
1.71946	1.49771	2.14787	0.619576
2.41009	1.53492	1.58041	1.06049
1.49783	1.31615	1.63594	1.31953
2.52094	1.17687	2.18952	1.1203
1.47596	1.57573	2.5828	1.62046
2.16421	1.34303	2.45988	1.35525
2.11959	1.32198	1.37125	1.80504
1.65343	1.21029	1.88917	1.23415
1.66504	1.22201	1.7991	1.0015
1.82079	1.2566	1.98912	1.14317
2.18132	1.11112	3.32437	0.994262
2.45344	1.24754	2.00725	1.27541
1.89478	1.12392	2.65259	1.53673
2.18607	0.977666	0.882883	1.03279
2.25386	0.957315	1.28106	1.96212
1.62407	0.921027	1.4206	1.62085
1.43027	0.906725	1.08292	1.46327
1.37021	1.15036	1.21541	1.86834
1.21625	1.09264	2.18828	1.45738
1.58534	1.04608	0.812177	2.11412
1.27794	0.556143	0.91699	1.70208
1.34934	0.936131	0.801769	1.88608
1.36956	1.01891	0.848104	1.74802
1.18366	0.944327		1.29838
	1.23456		1.06869
	1.27064		2.0075
	1.14173		1.18079
	1.01924		1.80228
	1.18938		1.52808
	0.736702		1.30044
	1.05553		3.01686
	1.04258		1.3209
	1.06308		1.92816
	1.20655		1.87059
	0.940571		2.09094
	0.846966		1.42362
	0.621333		1.64462
	0.955088		1.57739
	1.12947		1.99486
	0.821185		2.27263
	0.74728		3.0638
	0.800888		2.96087
	1.09693		2.39846
	0.840163		1.83354
	0.892082		1.66865
	0.743043		1.77961
	0.866601		2.0607
	0.767805		1.51194
	0.763775		1.69136
	0.750363		1.36915
	0.778143		1.7766
	0.928745		1.89673
	1.12655		1.67966
	0.954657		2.68829
	0.636128		1.62406
	0.728237		1.36009
	0.742993		1.81173
	0.924691		1.30499
	0.77332		2.65734
	0.776042		1.73643
	0.787372		2.15254
	1.08091		1.23822
	0.930131		1.03226
	0.657763		1.79002
	0.805987		1.44193
	0.812418		1.08897
	0.713318		1.46048
	0.864122		1.83397
	0.535872		1.24941
	0.78737		1.27322
	0.720858		0.999543
	0.736614		0.772435
	0.858534		1.06323
	0.977539		1.78733
	0.851454		1.67172
	0.990173		1.1806
	1.03092		1.51678
	0.818338		1.8275
	1.19469		1.53883
	0.963988		1.37286
	0.881848		1.6031
	1.00255		2.67869
	0.91174		1.99737
	1.00756		1.23794
	0.995569		1.3365
	0.844052		1.29436
	1.30125		1.00422
	0.931646		1.6638
	0.854073		0.931638
	1.22931		0.992543
	1.02053		1.256
	0.862823		1.24294
	0.503871		1.46954
	0.950662		1.0711
	0.923483		0.898237
	1.01973		0.65007
	0.732659		1.59454
			0.946907
			1.05813
			1.05352
			1.34792
			1.48355
			0.904535
			1.16411
			1.47368
			0.87651
			1.43728
			2.06064
			1.40248
			0.801135
			1.83731
			1.32622
			0.915498
			0.872154
			1.10239
			0.965899
			0.868474
			0.912753
			1.65604
			0.995711
			0.880619
			1.16277

## Sheet: Figure 5 
EB1 axons			Total EB1			EB1 MT pellet			BB1 SN			Tau in axons			Total Tau			Tau in pellet			Tau SN
Young	Old		young	old		Young	Old		Young	Old		young	old		young	old		young	old		young	old
1.34369	0.803258		1	0.834497		1	0.416588		1	1.12511		0.75	1.75		1	0.788406		1	1.1077		1	0.797102
0.685097	0.52285		0.898119	1.01351		0.946303	0.283148		1.31557	1.38516		3.75	0		0.874529	0.870423		1.37884	0.814962		1.19662	0.822472
1.68991	0.897183		1	0.664032		1	0.735653		1	0.721983		11.25	0		1	0.484302		1	0.643711		1	0.898751
0.842589	0.578572		0.89353	0.670724		1.80182	0.368276		0.936325	1.03607		113	0		1	0.373153		1.92388	0.424315		0.880256	1.48634
1.04566	1.27214		1	1.54044		1	0.693336		1	0.692915		94	1		1.09105	0.460117		1	0.876006		1	1.08115
0.994888	0.55367		1.35233	1.75457		1	0.564834		0.846694	0.742327		123.75	0		1	0.408259		1.29249	1.16799		0.906263	1.13321
0.934862	0.905593					0.626847	0.54615		1	1.35419		104.5	57		1.13843	0.530123		1	0.779805		1	0.98607
0.981894	0.370724					1	0.440351		1.25317	1.40523		38.5	56.75		1	1.19225		0.908693	0.923389		0.794928	1.14531
1.04085	0.566193					1.61662	0.995474		1	1.10227		0.75	0		0.560449	0.571437		1	0.991986		1	1.28147
0.712594	0.863702						0.555943		1.26615	1.12617		21	0.25		1	0.50606		1.42941	0.820413		1.14575	1.81562
0.748329	0.793992											43.25	0			0.971393
1.11572	0.614888											15	0.5
0.863911	0.636691											107	1
1.07691	0.425032											35.75	53.75
1.21686	0.562749											61	1.25
1.29469	0.5819											65	27.25
1.05352	0.787909											2.75	78.75
1.62228	0.897548											0	159.5
0.831342	1.31779											65.75	51
1.03408	1.95718											4	54.75
1.03146	0.666033											19.5	23.5
0.684318	1.09349											10	0
0.735983	0.943766											92	0
0.612763	1.09349											10.75	0
0.940984	0.751545											8.5	0
0.864803	0.990192											14.5	12.75
	1.31838											101.25	1.75
	0.857139											14.5	37.5
	1.12638											51.75	2.25
												162
												17.25

## Sheet: Figure 6 
Axon swellings												MT unbundling												MT breaks
Control	Tau RNAi		Control	Shot RNAi		Control	Shot RNAi Tau RNAi		Control	EB1 RNAi EB1DF+/_		Control	Tau RNAi		Control	Shot RNAi		Control	Shot RNAi Tau RNAi		Control	EB1 RNAi EB1DF+/_		Control	Tau RNAi		Control	Shot RNAi		Control	Shot RNAi Tau RNAi		Control	EB1 RNAi EB1DF+/_
0	3.65079		2.20507	7.71775		1.43534	2.93169		0	0		0	65.7143		0	12.837		0	0		0	0		0	0		0	0		0	0		0	0
0	3.65079		1.10254	5.51268		1.43534	2.93169		0	0		0	0		0	8.55798		0	11.1111		0	0		0	0		0	4.71698		0	0		0	0
0	3.65079		1.10254	0		1.43534	0		0	0		0	0		0	4.27899		0	22.2222		0	0		0	0		0	0		0	0		0	0
1.8254	3.65079		4.41014	3.30761		0	5.86338		0	0		0	0		4.27899	8.55798		0	11.1111		0	0		0	0		0	0		0	0		0	0
3.65079	1.8254		1.10254	4.41014		0	5.86338		0	0		0	0		4.27899	12.837		0	11.1111		0	0		0	0		0	0		0	0		0	0
0	1.8254		1.10254	3.30761		0	8.79508		0	0		0	0		4.27899	0		0	11.1111		0	0		0	0		0	4.71698		0	0		0	0
1.8254	0		0	3.30761		0	2.93169		0	0		0	0		0	4.27899		0	22.2222		0	0		0	0		0	0		0	0		0	0
0	1.8254		0	2.20507		0	2.93169		0	0		0	0		0	8.55798		0	11.1111		0	0		0	0		0	0		0	0		0	0
0	1.8254		0	0		0	2.93169		0	0		0	0		0	0		0	11.1111		0	0		0	0		0	0		0	0		0	0
0	3.65079		0	3.30761		2.87068	5.86338		0	0		0	0		0	4.27899		0	0		0	0		0	0		0	0		0	0		0	0
1.8254	1.8254		0	3.30761		5.74135	5.86338		0	0		0	32.8571		0	8.55798		0	0		0	0		0	0		0	0		0	0		0	0
0	0		0	1.10254		1.43534	2.93169		0	0		0	0		0	4.27899		0	11.1111		0	0		0	0		0	0		0	5.14668		0	0
0	0		0	2.20507		0	2.93169		0	0		0	0		0	4.27899		0	0		0	0		0	0		0	0		0	5.14668		0	0
0	5.47619		0	4.41014		1.43534	2.93169		0	0		0	0		0	17.116		0	0		0	0		0	0		0	0		0	10.2934		0	0
0	1.8254		0	3.30761		2.87068	2.93169		0	0		0	0		0	12.837		0	11.1111		0	0		0	0		0	0		0	5.14668		0	0
0	0		0	0		0	5.86338		0	0		0	0		0	0		0	0		0	0		0	0		0	0		0	0		0	0
0	1.8254		0	2.20507		1.43534	11.7268		0	0		0	0		0	8.55798		0	22.2222		0	0		0	0		0	0		5.14668	0		0	0
0	0		2.20507	3.30761		0	2.93169		0	0		0	0		8.55798	8.55798		0	0		0	0		0	0		0	0		0	15.44		0	0
0	0		0	8.82029		0	5.86338		0	0		0	0		0	17.116		0	0		0	0		0	0		0	0		0	5.14668		0	0
1.8254	0		1.10254	2.20507		0	2.93169		0	0		0	0		4.27899	0		0	0		0	0		0	0		0	9.43396		0	5.14668		0	0
0	0		1.10254	0		0	2.93169		0	0		0	0		0	0		0	0		0	0		0	0		0	0		0	5.14668		0	0
0	1.8254		2.20507	5.51268		0	2.93169		0	0		0	0		4.27899	17.116		0	0		0	0		0	0		0	4.71698		0	0		0	0
0	0		4.41014	3.30761		0	2.93169		0	0		0	0		4.27899	4.27899		0	0		0	0		0	0		0	0		0	0		0	0
0	1.8254		2.20507	5.51268		2.87068	8.79508		0	0		0	0		4.27899	21.395		0	0		0	0		0	0		0	0		0	0		0	0
0	0		1.10254	1.10254		2.87068	0		0	0		0	0		0	8.55798		0	11.1111		0	0		0	0		0	0		5.14668	0		0	0
0	0		3.30761	4.41014		5.74135	0		0	0		0	0		4.27899	12.837		0	0		0	0		0	0		0	0		0	0		0	0
0	0		1.10254	2.20507		1.43534	0		0	0		0	0		4.27899	0		0	0		0	0		0	14.375		0	0		0	0		0	0
0	1.8254		1.10254	3.30761		2.87068	2.93169		0	0		0	0		0	4.27899		0	0		0	0		0	0		0	0		0	0		0	0
0	0		3.30761	2.20507		0	0		0	0		0	0		4.27899	8.55798		0	0		0	0		0	0		0	0		5.14668	0		0	0
0	0		4.41014	3.30761		0	8.79508		0	0		0	0		4.27899	4.27899		0	0		0	0		0	0		0	0		0	5.14668		0	0
0	0		0	0		0	2.93169		0	0		0	0		0	0		0	0		0	0		0	0		0	0		0	5.14668		0	0
0	0		1.10254	4.41014		0	0		0	0		0	0		0	4.27899		0	0		0	0		0	0		0	0		0	5.14668		0	0
0	0		2.20507	2.20507		0	0		0	0		0	0		0	0		0	0		0	0		0	0		0	0		0	5.14668		0	0
0	0		3.30761	3.30761		0	0		0	0		0	0		0	4.27899		0	0		0	0		0	0		4.71698	0		0	10.2934		0	0
0	3.65079		0	3.30761		0	0		0	0		0	0		0	12.837		0	0		0	0		0	0		4.71698	0		0	5.14668		0	0
0	0		1.10254	3.30761		0	0		0	0		0	0		0	12.837		11.1111	0		0	0		0	0		9.43396	0		0	0		0	0
0	0		2.20507	3.30761		0	0		0	0		0	0		0	12.837		0	0		0	0		0	0		4.71698	4.71698		0	5.14668		0	0
0	1.8254		2.20507	3.30761		1.43534	0		0	0		0	0		4.27899	12.837		0	0		0	0		0	0		9.43396	9.43396		5.14668	15.44		0	0
1.8254	1.8254		4.41014	2.20507		1.43534	2.93169		0	0		0	0		4.27899	8.55798		0	0		0	0		0	14.375		4.71698	18.8679		0	10.2934		0	0
0	0		3.30761	3.30761		0	0		0	0		0	0		0	8.55798		0	0		0	0		0	0		4.71698	4.71698		0	10.2934		0	0
0	1.8254		2.20507	1.10254		0	2.93169		0	0		0	0		8.55798	0		0	0		0	0		0	0		4.71698	0		0	0		0	0
0	0		0	1.10254		0	0		0	0		0	0		0	4.27899		0	0		0	0		0	0		9.43396	9.43396		0	0		0	0
0	0		0	0		0	0		0	0		0	0		0	0		0	0		0	0		0	0		0	0		0	0		0	0
0	0		1.10254	1.10254		0	0		0	0		0	0		0	4.27899		0	0		0	0		0	0		0	0		0	0		0	0
0	0		0	1.10254		0	0		0	0		0	0		0	4.27899		0	0		0	0		0	0		0	0		0	0		0	0
0	0		1.10254	8.82029		0	0		0	0		0	0		0	8.55798		0	0		0	0		0	0		0	0		0	0		0	0
0	1.8254		0	0		0	0		0	0		0	0		0	0		0	0		0	0		0	0		0	0		0	0		0	0
0	1.8254		1.10254	2.20507		0	0		0	0		0	32.8571		0	4.27899		0	0		0	0		0	0		0	0		0	0		0	0
0	1.8254		2.20507	3.30761		0	0		0	0		0	0		4.27899	4.27899		0	0		0	0		0	0		0	0		0	5.14668		0	0
0	0		1.10254	0		0	0		0	0		0	0		4.27899	0		0	0		0	0		0	0		0	0		0	5.14668		0	0
0	1.8254		1.10254	1.10254		0	0		0	0		0	0		0	0		0	0		0	0		0	0		0	0		0	15.44		0	0
0	1.8254		1.10254	2.20507		2.87068	8.79508		0	0		0	0		0	4.27899		0	22.2222		0	0		0	0		4.71698	14.1509		0	0		0	0
0	0		1.10254	3.30761		2.87068	0		0	0		0	0		4.27899	0		0	0		0	0		0	0		4.71698	0		0	0		0	0
1.8254	0		3.30761	3.30761		1.43534	0		0	0		0	0		4.27899	0		0	0		0	0		0	14.375		0	0		0	0		0	0
0	0		1.10254	1.10254		0	0		0	0		0	0		4.27899	0		0	0		0	0		0	0		0	0		0	0		0	0
1.8254	0		0	2.20507		0	2.93169		0	0		0	0		0	0		0	0		0	0		0	0		0	0		0	0		0	0
1.8254	0		0	2.20507		0	0		0	0		0	0		0	4.27899		0	0		0	0		0	0		0	0		0	0		0	0
1.8254	0		3.30761	0		0	8.79508		0	0		0	0		8.55798	0		0	11.1111		0	0		14.375	0		0	0		0	0		0	0
1.8254	0		3.30761	1.10254		0	5.86338		0	0		32.8571	0		8.55798	0		0	0		0	0		0	0		0	9.43396		0	0		0	0
1.8254	0		2.20507	0		0	2.93169		0	0		0	0		8.55798	0		0	0		0	0		0	0		0	0		0	0		0	0
3.65079	1.8254		0	0		0	0		0	0		32.8571	0		0	0		0	0		0	0		0	0		4.71698	0		5.14668	0		0	0
1.8254	1.8254		0	0		0	2.93169		0	0		0	0		0	0		0	0		0	0		0	0		14.1509	0		0	0		0	0
5.47619	0		2.20507	0		0	5.86338		0	0		0	0		0	0		0	0		0	0		0	14.375		9.43396	0		0	0		0	0
1.8254	0		1.10254	0		0	0		0	0		0	0		0	0		0	0		0	0		0	0		4.71698	0		5.14668	0		0	0
1.8254	0		2.20507	0		0	2.93169		0	0		0	0		0	0		0	0		0	0		0	0		0	0		5.14668	0		0	0
0	0		1.10254	0		0	2.93169		0	0		0	0		0	0		0	0		0	0		0	14.375		0	0		0	0		0	0
0	1.8254		0	0		0	2.93169		0	0		0	32.8571		0	0		0	0		0	0		0	0		0	0		0	5.14668		0	0
0	0		0	0		2.87068	0		0	0		0	0		0	0		0	0		0	0		0	0		0	0		0	5.14668		0	0
0	1.8254		0	0		1.43534	5.86338		0	0		0	0		0	0		0	0		0	0		0	0		0	0		0	5.14668		0	0
1.8254	0		0	0		2.87068	0		0	0		0	0		0	0		0	0		0	0		0	0		0	0		0	5.14668		0	0
3.65079	0		0	0		0	0		0	0		0	0		0	0		0	0		0	0		0	0		0	0		0	0		0	0
0	3.65079		0	0		0	0		0	0		0	32.8571		0	0		0	0		0	0		0	0		0	0		0	0		0	0
1.8254	0		0	0		0	2.93169		0	0		0	0		0	0		0	0		0	0		0	0		0	0		0	0		0	0
0	0		0	0		0	0		0	0		0	0		0	0		0	0		0	0		0	14.375		0	0		0	0		0	0
0	1.8254		0	1.10254		0	0		0	0		0	0		0	0		0	0		0	0		0	14.375		0	0		10.2934	0		0	0
1.8254	0		0	0		0	5.86338		0	0		0	0		0	0		0	0		0	0		14.375	0		0	0		5.14668	0		0	0
0	1.8254		0	0		0	0		0	0		0	0		0	0		0	0		0	0		0	0		0	0		20.5867	5.14668		0	0
1.8254	0		0	1.10254		0	0		0	0		0	0		0	0		0	0		0	0		0	0		0	0		0	5.14668		0	0
0	1.8254		3.30761	1.10254		0	0		0	0		0	0		12.837	4.27899		0	0		0	0		0	0		0	9.43396		10.2934	0		0	0
0	1.8254		3.30761	0		0	0		0	0		0	0		8.55798	0		0	0		0	0		0	0		0	0		0	0		0	0
0	0		2.20507	2.20507		0	0		0	0		0	0		4.27899	0		0	0		0	0		0	0		0	0		0	0		0	0
0	0		2.20507	1.10254		0	0		0	0		0	0		8.55798	0		0	0		0	0		0	0		0	0		0	0		0	0
0	0		1.10254	1.10254		1.43534	0		0	0		0	0		4.27899	4.27899		0	0		0	0		0	0		0	0		0	0		0	0
0	0		1.10254	0		1.43534	0		0	0		0	0		4.27899	4.27899		0	0		0	0		0	0		0	4.71698		0	0		0	0
1.8254	0		0	0		0	0		0	0		0	0		4.27899	0		0	0		0	0		0	0		0	0		0	0		0	0
0	1.8254		0	0		0	0		0	0		0	0		0	0		0	0		0	0		0	0		0	0		0	5.14668		0	0
0	1.8254		1.10254	0		0	0		0	0		0	0		0	0		0	0		0	0		0	0		0	0		0	20.5867		0	0
0	1.8254		0	0		0	0		0	0		0	0		0	0		0	0		0	0		0	0		0	0		0	5.14668		0	0
0	0		0	0		0	0		0	0		0	0		0	0		0	0		0	0		0	0		0	0		5.14668	5.14668		0	0
1.8254	0		1.10254	0		0	0		0	0		0	0		4.27899	0		0	0		0	0		0	0		0	0		5.14668	5.14668		0	0
3.65079	0		0	0		0	0		0	0		0	0		0	0		0	0		0	0		0	0		0	0		0	15.44		0	0
0	0		0	1.10254		0	0		0	3.12305		0	0		0	0		0	0		0	0		0	0		0	0		0	0		0	0
1.8254	3.65079		0	0		0	0		0	3.12305		0	0		0	0		0	0		0	0		0	0		0	0		0	0		0	0
1.8254	5.47619		0	0		0	0		0	3.12305		0	32.8571		0	0		0	0		0	0		0	0		0	0		0	0		0	0
1.8254	0		0	0		2.87068	2.93169		0	3.12305		0	0		0	0		0	0		0	0		0	0		0	0		0	0		0	0
0	1.8254		0	1.10254		0	0		0	3.12305		0	0		0	4.27899		0	0		0	0		0	0		0	0		0	0		0	0
0	0		2.20507	0		1.43534	2.93169		0	3.12305		0	0		0	0		0	0		0	0		0	0		0	0		0	5.14668		0	0
1.8254	0		1.10254	0		1.43534	0		0	3.12305		0	0		0	0		0	11.1111		0	0		0	0		0	0		0	5.14668		0	0
1.8254	3.65079		1.10254	0		0	0		0	3.12305		0	32.8571		0	0		11.1111	0		0	0		0	0		0	0		0	5.14668		0	0
1.8254	3.65079		0	0		2.87068	0		0	3.12305		0	0		4.27899	0		0	0		0	0		0	0		0	0		0	0		0	0
1.8254	3.65079		0	0		1.43534	0		0	3.12305		0	0		0	0		0	0		0	0		0	0		0	4.71698		5.14668	0		0	0
0	7.30159		0	1.10254		1.43534	5.86338		0	3.12305		0	32.8571		0	0		0	0		0	0		0	0		0	14.1509		0	0		0	0
1.8254	1.8254		0	1.10254		0	0		0	3.12305		0	0		0	0		0	11.1111		0	0		0	0		0	4.71698		5.14668	10.2934		0	0
1.8254	1.8254		0	5.51268		0	0		0	3.12305		0	0		0	4.27899		0	0		0	0		0	14.375		0	0		5.14668	10.2934		0	0
1.8254	1.8254		0	0		0	0		0	3.12305		0	0		0	0		0	0		0	0		0	14.375		0	4.71698		0	20.5867		0	0
0	1.8254		0	0		0	0		0	3.12305		0	0		0	0		0	0		0	0		0	0		0	0		20.5867	0		0	0
1.8254	0		0	2.20507		0	11.7268		0	3.12305		0	0		0	4.27899		0	0		0	0		0	0		0	0		5.14668	0		0	0
1.8254	3.65079		0	1.10254		0	0		0	3.12305		0	0		0	0		0	0		0	0		0	0		0	0		0	0		0	0
1.8254	0		0	0		0	0		0	3.12305		0	0		0	0		0	0		0	0		0	14.375		0	0		0	0		0	0
0	0		0	0		0	0		0	3.12305		0	0		0	0		0	0		0	0		0	0		0	0		15.44	0		0	0
0	1.8254		0	1.10254		0	5.86338		0	3.12305		0	0		0	0		0	0		0	0		0	0		0	0		0	0		0	0
0	1.8254		0	0		0	0		0	3.12305		0	0		0	0		0	0		0	0		0	0		0	0		0	0		0	0
1.8254	0		0	0		0	0		0	3.12305		0	0		0	0		0	0		0	0		0	0		0	0		0	0		0	0
0	3.65079		0	1.10254		0	0		0	3.12305		0	0		0	0		0	0		0	0		0	0		0	0		0	0		0	0
1.8254	0		0	0		0	0		0	3.12305		0	0		0	0		0	0		0	0		14.375	0		0	0		0	0		0	0
0	0		2.20507	0		0	0		0	3.12305		0	0		0	0		0	0		0	0		0	0		0	0		0	0		0	0
0	1.8254		1.10254	1.10254		0	0		0	3.12305		0	0		0	0		0	0		0	0		0	0		0	0		0	0		0	0
0	0		0	0		0	0		0	3.12305		0	0		0	0		0	0		0	0		0	0		0	0		0	0		0	0
1.8254	1.8254		0	4.41014		0	0		0	3.12305		0	0		0	0		0	0		0	0		0	0		0	0		5.14668	0		0	0
1.8254	1.8254		0	0		0	0		0	3.12305		0	0		0	0		0	0		0	0		0	0		0	0		0	5.14668		0	0
3.65079	1.8254		0	0		0	2.93169		0	3.12305		0	0		0	0		0	0		0	0		0	14.375		0	0		0	5.14668		0	0
0	1.8254		0	1.10254		0	0		0	3.12305		0	0		0	0		0	0		0	0		0	0		0	0		0	5.14668		0	0
0	1.8254		0	0		0	0		0	3.12305		0	0		0	0		0	0		0	0		0	0		0	9.43396		0	0		0	0
1.8254	0		0	1.10254		0	0		0	3.12305		0	0		0	0		0	0		0	0		14.375	0		0	4.71698		0	0		0	0
1.8254	0		0	0		0	2.93169		0	3.12305		0	0		0	0		0	0		0	0		0	0		0	0		0	0		0	0
3.65079	0		0	0		0	0		0	3.12305		0	0		0	0		0	0		0	0		0	0		0	4.71698		0	0		0	0
1.8254	0		3.30761	3.30761		0	0		0	3.12305		0	0		0	0		0	0		0	0		0	0		0	0		0	0		0	0
0	0		2.20507	1.10254		0	0		0	3.12305		0	0		0	0		0	0		0	0		0	0		9.43396	0		0	0		0	0
0	0		2.20507	0		4.30601	0		0	3.12305		0	0		0	0		0	0		0	0		0	0		0	0		0	0		0	0
3.65079	1.8254		2.20507	0		1.43534	0		0	3.12305		0	0		0	0		0	0		0	0		0	0		0	0		5.14668	0		0	0
0	0		1.10254	1.10254		1.43534	0		0	3.12305		0	0		0	0		11.1111	0		0	0		0	14.375		0	0		5.14668	0		0	0
0	0		0	0		4.30601	0		0	3.12305		0	0		0	0		0	0		0	0		0	0		0	0		10.2934	0		0	0
3.65079	0		0	0		5.74135	0		3.12305	3.12305		0	0		0	0		0	0		0	0		0	0		0	0		0	15.44		0	0
0	1.8254		1.10254	2.20507		0	0		3.12305	3.12305		0	0		0	0		0	0		0	0		0	0		0	0		0	5.14668		0	0
0	0		0	0		0	0		3.12305	3.12305		0	0		0	0		0	0		0	0		0	0		0	9.43396		0	0		0	0
0	1.4322		0	0		0	0		3.12305	3.12305		0	0		0	0		0	0		0	0		0	7.68182		0	0		0	0		0	0
1.8254	1.4322		0	0		2.87068	0		3.12305	3.12305		0	0		0	0		0	0		0	0		14.375	0		0	0		0	0		0	0
0	1.4322		0	0		4.30601	2.93169		3.12305	3.12305		0	0		0	0		0	0		0	0		0	0		0	0		0	0		0	0
1.8254	0		0	0		4.30601	0		3.12305	6.2461		0	0		0	0		11.1111	0		0	0		14.375	0		0	0		0	0		0	0
0	0		0	0		2.87068	0		3.12305	6.2461		0	0		0	0		0	0		0	0		0	0		9.43396	0		0	0		0	0
3.65079	1.4322		4.41014	0		7.17669	0		3.12305	6.2461		0	0		0	0		11.1111	22.2222		0	0		0	0		4.71698	0		0	0		0	8.18331
3.65079	2.86441		2.20507	0		7.17669	0		3.12305	6.2461		0	0		0	0		0	11.1111		0	0		0	0		9.43396	0		0	0		0	8.18331
1.8254	1.4322		1.10254	0		0	0		3.12305	6.2461		0	0		0	0		11.1111	0		0	0		0	7.68182		0	0		0	0		0	8.18331
0	0		1.10254	0		2.87068	0		3.12305	6.2461		0	0		0	0		11.1111	0		0	0		0	0		0	0		0	0		0	8.18331
1.8254	0		1.10254	2.20507		1.43534	2.93169		3.12305	6.2461		0	0		0	0		0	0		0	0		0	0		0	0		5.14668	0		0	8.18331
0	0		0	0		2.87068	5.86338		3.12305	6.2461		0	0		0	0		0	0		0	0		0	7.68182		0	0		5.14668	0		0	8.18331
1.8254	0		4.41014	0		2.87068	2.93169		3.12305	6.2461		0	0		0	0		11.1111	0		0	0		0	7.68182		0	0		0	0		0	8.18331
1.8254	0		0	0		4.30601	2.93169		3.12305	6.2461		0	0		0	0		11.1111	0		0	0		0	0		9.43396	0		0	0		0	8.18331
0	1.4322		0	0		2.87068	0		3.12305	6.2461		0	0		0	0		0	11.1111		0	0		0	0		0	0		0	0		0	8.18331
1.8254	1.4322		0	2.20507		1.43534	0		3.12305	6.2461		0	42.25		0	0		0	11.1111		0	0		0	0		0	4.71698		0	10.2934		0	8.18331
1.8254	1.4322		0	0		2.87068	0		3.12305	6.2461		0	0		0	0		0	0		0	0		0	0		0	0		0	0		0	8.18331
0	2.86441		0	0		2.87068	0		3.12305	6.2461		0	42.25		0	0		11.1111	0		0	0		0	7.68182		0	0		0	0		0	8.18331
0	0		0	0		1.43534	5.86338		3.12305	6.2461		0	0		0	0		0	11.1111		6.39386	6.39386		0	0		0	0		0	0		0	8.18331
0	0		0	0		0	2.93169		3.12305	6.2461		0	0		0	0		0	33.3333		6.39386	6.39386		0	7.68182		0	0		0	0		0	8.18331
0	1.4322		0	0		0	0		3.12305	6.2461		0	0		0	0		0	11.1111		6.39386	6.39386		0	0		0	0		0	0		0	8.18331
0	1.4322		0	0		0	0		3.12305	6.2461		0	0		0	0		0	0		6.39386	6.39386		0	0		0	0		0	0		0	8.18331
0	1.4322		0	3.30761		0	5.86338		3.12305	6.2461		0	0		0	0		11.1111	0		6.39386	6.39386		0	0		0	0		0	0		0	8.18331
1.8254	2.86441		0	1.10254		4.30601	11.7268		3.12305	6.2461		0	0		0	0		0	0		6.39386	6.39386		0	0		0	4.71698		0	5.14668		0	8.18331
0	0		0	5.51268		4.30601	8.79508		3.12305	6.2461		0	0		0	8.55798		0	11.1111		6.39386	6.39386		14.375	0		0	14.1509		5.14668	5.14668		0	8.18331
1.8254	1.4322		0	4.41014		2.87068	5.86338		3.12305	6.2461		0	0		0	0		0	11.1111		6.39386	6.39386		0	0		0	0		0	5.14668		0	8.18331
0	2.86441		5.51268	4.41014		2.87068	0		3.12305	6.2461		0	0		0	4.27899		0	11.1111		6.39386	6.39386		14.375	7.68182		0	23.5849		0	15.44		0	8.18331
1.8254	1.4322		2.20507	0		1.43534	0		3.12305	6.2461		0	0		0	0		11.1111	0		6.39386	6.39386		0	0		0	9.43396		0	10.2934		0	8.18331
1.8254	0		3.30761	2.20507		1.43534	2.93169		3.12305	6.2461		0	0		0	0		0	0		6.39386	6.39386		0	7.68182		0	18.8679		0	5.14668		0	8.18331
1.8254	1.4322		3.30761	3.30761		2.87068	2.93169		3.12305	6.2461		0	0		0	0		0	0		6.39386	6.39386		14.375	7.68182		0	0		0	10.2934		8.18331	8.18331
3.65079	0		2.20507	0		1.43534	11.7268		3.12305	6.2461		0	0		0	0		0	0		6.39386	6.39386		0	0		9.43396	23.5849		0	0		8.18331	8.18331
0	0		1.10254	0		0	5.86338		3.12305	6.2461		0	0		0	0		11.1111	0		6.39386	6.39386		0	0		14.1509	14.1509		0	0		8.18331	8.18331
0	1.4322		1.10254	3.30761		2.87068	0		6.2461	6.2461		0	0		0	0		0	0		6.39386	6.39386		0	7.68182		0	4.71698		0	0		8.18331	8.18331
0	0		1.10254	0		4.30601	0		6.2461	6.2461		0	0		0	0		0	0		6.39386	6.39386		0	7.68182		0	9.43396		0	0		8.18331	8.18331
0	0		1.10254	1.10254		1.43534	8.79508		6.2461	6.2461		0	0		0	0		0	0		6.39386	6.39386		0	0		0	4.71698		0	0		8.18331	8.18331
3.65079	2.86441		2.20507	0		0	0		6.2461	6.2461		0	42.25		0	0		11.1111	0		6.39386	6.39386		0	0		0	0		5.14668	0		8.18331	8.18331
3.65079	4.29661		1.10254	0		1.43534	0		6.2461	6.2461		0	42.25		0	0		0	0		6.39386	6.39386		0	0		4.71698	9.43396		5.14668	0		8.18331	8.18331
1.8254	1.4322		2.20507	1.10254		0	2.93169		6.2461	6.2461		0	0		0	0		0	22.2222		6.39386	6.39386		0	7.68182		0	18.8679		0	0		8.18331	8.18331
1.8254	4.29661		3.30761	1.10254		0	0		6.2461	9.36914		0	42.25		0	0		0	0		6.39386	6.39386		0	0		4.71698	4.71698		0	0		8.18331	8.18331
0	2.86441		0	0		0	2.93169		6.2461	9.36914		0	42.25		0	0		0	11.1111		6.39386	6.39386		0	0		0	4.71698		0	0		8.18331	8.18331
3.65079	2.86441		0	0		0	5.86338		6.2461	9.36914		0	42.25		0	9.68992		0	0		6.39386	6.39386		0	0		0	0		0	0		8.18331	8.18331
3.65079	4.29661		1.10254	0		0	0		6.2461	9.36914		0	0		0	9.68992		0	0		6.39386	6.39386		0	0		0	4.71698		0	5.14668		8.18331	8.18331
1.8254	2.86441		4.41014	0		0	5.86338		9.36914	9.36914		0	0		0	19.3798		0	33.3333		6.39386	6.39386		0	0		0	4.71698		0	10.2934		16.3666	8.18331
1.8254	0		0	2.25225		0	0		0	9.36914		0	0		0	48.4496		0	0		6.39386	6.39386		0	0		0	4.71698		0	0		16.3666	8.18331
3.65079	2.86441		2.20507	2.25225		0	2.93169		0	9.36914		0	0		4.27899	38.7597		0	11.1111		12.7877	6.39386		0	0		0	0		0	0		16.3666	8.18331
0	2.86441		3.30761	4.5045		0	11.7268		0	9.36914		0	0		0	9.68992		0	11.1111		0	6.39386		0	0		0	0		0	15.44		24.5499	8.18331
3.65079	2.86441		0	11.2613		0	0		0	9.36914		0	42.25		0	19.3798		0	0		0	6.39386		0	0		0	0		0	10.2934		0	8.18331
0	5.72881		0	9.00901		0	5.86338		0	9.36914		0	0		0	38.7597		0	0		0	6.39386		0	0		0	0		0	0		0	8.18331
3.65079	1.4322		1.10254	2.25225		0	2.93169		0	9.36914		0	0		0	29.0698		0	11.1111		0	6.39386		0	0		0	0		0	0		0	8.18331
1.8254	4.29661		2.20507	4.5045		0	0		0	9.36914		32.8571	84.5		4.27899	38.7597		0	11.1111		0	6.39386		0	0		9.43396	0		0	0		0	8.18331
0	2.86441		0	9.00901		0	2.93169		0	9.36914		0	0		0	48.4496		0	11.1111		0	6.39386		0	0		0	0		0	0		0	8.18331
3.65079	2.86441		0	6.75676		0	5.86338		0	9.36914		32.8571	0		0	0		0	11.1111		0	12.7877		0	0		0	0		0	15.44		0	8.18331
1.8254	1.4322		0	0		0	5.86338		0	9.36914		0	0		0	0		11.1111	0		0	12.7877		0	0		0	0		0	5.14668		0	8.18331
3.65079	2.86441		0	9.00901		4.30601	2.93169		0	9.36914		0	0		0	0		0	0		0	12.7877		0	0		0	0		0	10.2934		0	8.18331
1.8254	4.29661		0	11.2613		1.43534	2.93169		0	12.4922		32.8571	42.25		0	0		0	0		0	12.7877		0	7.68182		0	0		0	10.2934		0	8.18331
1.8254	1.4322		0	0		1.43534	2.93169		0	12.4922		32.8571	0		0	19.3798		22.2222	0		0	12.7877		0	0		0	0		0	5.14668		0	8.18331
1.8254	5.72881		0	0		5.74135	2.93169		0	12.4922		0	42.25		0	9.68992		0	0		0	12.7877		14.375	7.68182		0	0		0	10.2934		0	16.3666
0	2.86441		0	0		1.43534	8.79508		0	15.6152		0	0		0	19.3798		0	0		0	12.7877		0	0		0	0		0	5.14668		0	16.3666
1.8254	4.29661		0	0		0	5.86338		0	3.12305		0	0		0	19.3798		0	11.1111		0	12.7877		0	0		0	3.55872		0	5.14668		0	16.3666
0	1.4322		0	4.5045		1.43534	0		0	3.12305		0	0		0	9.68992		0	0		0	12.7877		0	0		0	3.55872		0	0		0	16.3666
0	1.4322		2.25225	0		0	11.7268		0	3.12305		0	0		0	19.3798		0	22.2222		0	19.1816		0	0		0	7.11744		0	0		0	16.3666
1.8254	1.4322		2.25225	2.25225		0	11.7268		0	0		0	0		9.68992	38.7597		0	22.2222		0	0		0	0		0	0		0	0		0	16.3666
3.65079	0		2.25225	4.5045		1.43534	8.79508		0	0		0	0		19.3798	9.68992		0	11.1111		0	0		14.375	0		0	0		0	0		0	16.3666
0	1.4322		4.5045	4.5045		0	8.79508		0	0		0	0		9.68992	0		0	11.1111		0	0		14.375	0		4.19992	0		0	0		0	16.3666
0	1.4322		0	2.25225		0	8.79508		0	0		0	0		0	0		0	11.1111		0	0		0	0		0	0		5.14668	0		0	16.3666
1.8254	2.86441		0	0		0	8.79508		0	0		0	0		0	0		0	0		0	0		0	0		0	0		0	10.2934		0	16.3666
0	2.86441		0	2.25225		1.43534	2.93169		0	0		0	0		0	0		0	22.2222		0	0		0	0		0	0		0	5.14668		0	16.3666
0	1.4322		0	9.00901		4.30601	8.79508		0	0		0	0		0	0		11.1111	11.1111		0	0		0	0		0	0		0	0		0	16.3666
0	1.4322		0	2.25225		4.30601	0		0	0		0	0		0	0		0	11.1111		0	0		0	0		0	0		0	0		0	24.5499
0	2.86441		2.25225	2.25225		1.43534	8.79508		0	0		0	0		0	0		0	11.1111		0	0		0	0		0	0		0	0		0	0
0	1.4322		2.25225	9.00901		2.87068	8.79508		0	0		0	0		9.68992	9.68992		0	11.1111		0	0		14.375	0		0	0		0	0		0	0
1.8254	2.86441		2.25225	2.25225		2.87068	11.7268		0	0		0	0		9.68992	19.3798		11.1111	11.1111		0	0		0	7.68182		0	3.55872		0	0		0	0
3.65079	2.86441		4.5045	9.00901		1.43534	2.93169		0	0		0	0		9.68992	38.7597		0	11.1111		0	0		0	0		0	3.55872		0	0		0	0
0	1.4322		0	9.00901		0	11.7268		0	0		0	0		0	19.3798		0	0		0	0		0	0		0	0		0	0		0	0
0	4.29661		0	9.00901		1.43534	5.86338		0	0		0	0		0	19.3798		0	11.1111		0	0		0	7.68182		0	0		0	0		0	0
1.8254	2.86441		0	6.75676		1.43534	8.79508		0	0		0	0		0	9.68992		0	11.1111		0	0		14.375	0		0	0		0	0		0	0
0	0		2.25225	13.5135		1.43534	11.7268		0	0		0	0		0	0		0	11.1111		0	0		0	0		0	0		5.14668	0		0	0
0	1.4322		2.25225	9.00901		0	8.79508		0	0		0	0		0	0		0	22.2222		0	0		0	0		0	0		0	5.14668		0	0
1.8254	1.4322		2.25225	6.75676		0	8.79508		0	0		0	0		0	0		0	0		0	0		0	0		0	3.55872		0	5.14668		0	0
1.8254	1.4322		2.25225	2.25225		0	8.79508		0	0		0	0		0	0		0	11.1111		0	0		0	0		0	7.11744		0	5.14668		0	0
1.8254	2.86441		2.25225	4.5045		0	11.7268		0	0		0	0		0	0		0	11.1111		0	0		0	0		0	3.55872		0	10.2934		0	0
0	0		2.25225	0		0	5.86338		0	0		0	0		0	0		0	11.1111		0	0		14.375	0		0	3.55872		0	5.14668		0	0
0	0		2.25225	2.25225		0	5.86338		0	0		0	0		0	0		0	11.1111		0	0		0	0		0	7.11744		0	10.2934		0	0
1.8254	1.4322		2.25225	2.25225		0	2.93169		0	0		0	0		0	0		0	11.1111		0	0		0	0		0	7.11744		0	5.14668		0	0
0	0		2.25225	4.5045		0	8.79508		0	0		0	0		0	0		0	0		0	0		0	0		0	7.11744		0	10.2934		0	0
1.8254	2.86441		2.25225	0		0	8.79508		0	0		32.8571	0		0	0		0	0		0	0		0	0		0	3.55872		0	5.14668		0	0
0	0		2.25225	2.25225		0	5.86338		0	0		0	0		0	9.68992		0	11.1111		0	0		14.375	0		0	0		0	0		0	0
0	0		2.25225	4.5045		0	8.79508		0	0		0	0		0	9.68992		0	22.2222		0	0		0	0		0	0		0	0		0	0
0	2.86441		4.5045	2.25225		0	0		0	0		0	0		0	9.68992		0	0		0	0		0	7.68182		4.19992	0		0	0		0	0
0	1.4322		4.5045	2.25225		0	2.93169		0	0		0	0		9.68992	9.68992		0	0		0	0		0	0		4.19992	7.11744		0	0		0	0
3.65079	0		4.5045	0		0	5.86338		0	0		0	0		9.68992	0		0	0		0	0		0	0		4.19992	0		0	0		0	0
0	0		6.75676	2.25225		0	8.79508		0	0		0	0		19.3798	0		0	11.1111		0	0		0	0		4.19992	0		0	0		0	0
1.8254	1.4322		0	4.5045		0	2.93169		0	0		0	0		0	0		0	0		0	0		0	0		4.19992	0		0	0		0	0
0	0		0	4.5045		0	2.93169		0	0		0	0		0	0		0	0		0	0		0	0		0	0		0	0		0	0
3.65079	1.4322		2.25225	4.5045		0	5.86338		0	0		0	0		0	0		0	0		0	0		0	7.68182		0	3.55872		0	5.14668		0	0
3.65079	2.86441		2.25225	2.25225		0	0		0	0		0	0		0	0		0	0		0	0		0	0		0	0		0	0		0	0
0	1.4322		2.25225	0		0	2.93169		0	0		0	42.25		0	0		0	22.2222		0	0		0	0		0	3.55872		0	0		0	0
0	0		4.5045	0		0	0		0	0		0	0		0	0		0	22.2222		0	0		0	0		0	0		0	0		0	0
1.4322	0		6.75676	0		0	0		0	0		0	0		0	0		0	44.4444		0	0		0	0		12.5998	3.55872		0	0		0	0
1.4322	2.86441		2.25225	0		0	5.86338		0	0		0	42.25		0	0		0	33.3333		0	0		7.68182	7.68182		4.19992	0		0	0		0	0
1.4322	0		0	0		0	14.6585		0	0		0	0		0	0		0	11.1111		0	0		7.68182	0		16.7997	0		0	0		0	0
0	0		0	0		0	11.7268		0	0		0	0		0	0		0	0		0	0		0	0		4.19992	3.55872		0	0		0	0
1.4322	4.29661		0	2.25225		0	8.79508		0	0		0	0		0	0		0	11.1111		0	0		0	0		4.19992	0		0	0		0	0
0	1.4322		0	4.5045		0	11.7268		0	0		0	0		0	0		0	11.1111		0	0		7.68182	7.68182		8.39983	0		0	0		0	0
0	0		0	6.75676		0	8.79508		0	0		0	0		0	0		0	11.1111		0	0		0	0		0	0		0	0		0	0
0	0		0	2.25225		0	11.7268		0	0		0	0		0	0		0	22.2222		0	0		7.68182	0		0	3.55872		0	10.2934		0	0
1.4322	0		0	2.25225		0	11.7268		0	0		0	0		0	0		0	11.1111		0	0		0	7.68182		0	0		0	0		0	0
1.4322	0		0	6.75676		0	8.79508		0	0		0	0		0	9.68992		0	0		0	0		0	0		0	10.6762		0	0		0	0
0	0		0	4.5045		0	11.7268		0	0		0	0		0	9.68992		0	11.1111		0	0		0	0		0	0		0	0		0	0
1.4322	0		0	6.75676		0	5.86338		0	0		0	0		0	9.68992		0	0		0	0		0	0		0	7.11744		0	0		0	0
0	0		0	2.25225		0	8.79508		0	0		0	0		0	9.68992		0	11.1111		0	0		0	0		0	0		0	0		0	0
0	2.86441		0	2.25225		0	0		0	0		0	0		0	9.68992		0	0		0	0		0	0		0	0		0	0		0	0
0	0		0	2.25225		0	2.93169		0	0		0	0		0	9.68992		0	0		0	0		0	0		0	3.55872		0	5.14668		0	0
0	1.4322		0	2.25225		0	0		0	0		0	0		0	0		0	22.2222		0	0		0	0		0	0		0	10.2934		0	0
0	0		0	2.25225		0	0		0	0		0	0		0	0		0	0		0	0		0	0		0	0		0	5.14668		0	0
0	0		0	2.25225		0	8.79508		0	0		0	0		0	0		0	11.1111		0	0		0	0		0	0		0	0		0	0
0	0		0	6.75676		0	2.93169		0	0		0	0		0	0		0	0		0	0		0	0		0	0		0	0		0	0
0	0		0	4.5045		0	2.93169		0	0		0	0		0	19.3798		0	0		0	0		0	0		0	3.55872		0	5.14668		0	0
0	0		0	2.25225		0	2.93169		0	0		0	0		0	19.3798		0	22.2222		0	0		0	0		0	0		0	0		0	0
1.4322	0		0	0		0	0		0	0		0	0		0	9.68992		0	0		0	0		0	0		0	3.55872		0	5.14668		0	0
0	1.4322		0	4.5045		0	8.79508		0	0		0	0		0	9.68992		0	0		0	0		0	0		0	0		0	0		0	0
0	0		0	6.75676		0	0		0	0		0	0		0	9.68992		0	11.1111		0	0		0	0		4.19992	3.55872		0	0		0	0
0	0		0	4.5045		0	5.86338		0	0		0	0		0	19.3798		0	0		0	0		0	0		0	0		0	0		0	0
0	0		0	4.5045		0	5.86338		0	0		0	0		0	29.0698		0	0		0	0		0	0		0	0		0	0		0	0
0	0		0	2.25225		0	0		0	0		0	0		0	19.3798		0	11.1111		0	0		0	0		0	10.6762		0	0		0	0
0	1.4322		0	4.5045		0	2.93169		0	0		0	42.25		0	19.3798		0	33.3333		0	0		0	0		0	3.55872		0	0		0	0
0	0		0	4.5045		0	5.86338		0	0		0	0		0	38.7597		0	0		0	0		0	0		0	3.55872		0	0		0	0
1.4322	1.4322		0	2.25225		0	11.7268		0	0		0	0		0	9.68992		0	0		0	0		0	0		8.39983	0		0	0		0	0
1.4322	0		2.25225	2.25225		0	8.79508		0	0		0	0		0	9.68992		0	0		0	0		0	0		0	0		0	0		0	0
1.4322	0		4.5045	2.25225		0	8.79508		0	0		0	0		0	9.68992		0	0		0	0		0	0		0	3.55872		0	0		0	0
0	1.4322		2.25225	6.75676		0	0		0	0		0	0		0	29.0698		0	0		0	0		0	0		4.19992	0		0	0		0	0
0	1.4322		4.5045	2.25225		0	0		0	0		0	0		0	19.3798		0	0		0	0		0	0		0	0		0	0		0	0
1.4322	0		0	2.25225		0	0		0	0		0	0		0	0		0	0		0	0		0	7.68182		0	3.55872		0	0		0	0
0	2.86441		0	4.5045		0	0		0	0		0	42.25		0	0		0	0		0	0		0	7.68182		0	0		0	0		0	0
0	1.4322		0	6.75676		0	0		0	0		0	42.25		0	0		0	0		0	0		0	0		0	0		0	0		0	0
0	1.4322		0	6.75676		0	0		0	0		0	42.25		0	0		0	0		0	0		0	7.68182		8.39983	3.55872		0	0		0	0
0	1.4322		0	4.5045		0	0		0	0		0	0		0	0		0	0		0	0		0	7.68182		0	0		0	0		0	0
0	1.4322		0	4.5045		0	0		0	0		0	0		0	0		0	0		0	0		0	0		4.19992	3.55872		0	0		0	0
0	2.86441		0	2.25225		0	0		0	0		0	0		0	0		0	0		0	0		0	0		0	3.55872		0	0		0	0
0	1.4322		0	0		0	0		0	0		0	0		0	0		0	0		0	0		0	7.68182		0	7.11744		0	0		0	0
0	2.86441		0	0		0	0		0	0		0	42.25		0	0		0	0		0	0		0	7.68182		0	0		0	0		0	0
1.4322	2.86441		2.25225	2.25225		0	0		0	0		0	0		0	0		0	0		0	0		7.68182	0		0	3.55872		0	0		0	0
0	1.4322		2.25225	0		0	0		0	0		0	0		0	9.68992		0	0		0	0		7.68182	7.68182		0	0		0	0		0	0
1.4322	1.4322		4.5045	0		0	0		0	0		0	0		9.68992	19.3798		0	0		0	0		0	0		0	0		0	0		0	0
2.86441	2.86441		4.5045	0		0	0		0	0		42.25	0		0	9.68992		0	0		0	0		0	0		0	7.11744		0	0		0	0
0	1.4322		4.5045	4.5045		0	0		0	0		0	0		9.68992	0		0	0		0	0		0	0		0	0		0	0		0	0
0	0		0	4.5045		0	0		0	0		0	0		0	0		0	0		0	0		0	0		8.39983	0		0	0		0	0
1.4322	2.86441		2.25225	2.25225		0	0		0	0		0	0		0	0		0	0		0	0		0	0		0	0		0	0		0	0
0	0		2.25225	0		0	0		0	0		0	0		0	0		0	0		0	0		0	0		0	0		0	0		0	0
2.86441	0		0	0		0	0		0	0		0	0		0	0		0	0		0	0		0	0		4.19992	0		0	0		0	0
1.4322	1.4322		0	0		0	0		0	0		0	0		0	0		0	0		0	0		0	0		0	0		0	0		0	0
0	4.29661		0	0		0	0		0	0		0	0		0	0		0	0		0	0		0	0		0	0		0	0		0	0
1.4322	0		0	0		0	0		0	0		0	0		0	0		0	0		0	0		0	0		0	0		0	0		0	0
1.4322	0		0	0		0	0		0	0		0	0		0	0		0	0		0	0		0	0		0	0		0	0		0	0
1.4322	0		0	0		0	0		0	0		0	0		0	0		0	0		0	0		0	0		0	0		0	0		0	0
1.4322	1.4322		0	0		0	0		0	0		0	42.25		0			0	0		0	0		0	0		0	0		0	0		0	0
2.86441	2.86441		0	0		0	0		0	3.42348		0	42.25		0			0	0		0	0		0	7.68182		0	0		0	0		0	0
0	0		0	0		0	0		0	3.42348		0	0		0			0	0		0	0		0	0		0	0		0	0		0	0
0	2.86441		0	2.25225		0	0		0	3.42348		0	0		0			0	0		0	0		0	0		0	0		0	0		0	0
0	0		0	4.5045		0	0		0	3.42348		0	0		0			0	0		0	0		0	0		0	0		0	0		0	0
1.4322	1.4322		0	2.25225		0	0		0	3.42348		0	0		0			0	0		0	0		0	0		0	0		0	0		0	0
0	4.29661		0			0	0		0	3.42348		0	42.25		0			0	0		0	0		0	0		8.39983	0		0	0		0	0
0	0		0			0	0		0	3.42348		0	0		0			0	0		0	0		0	0		0	0		0	0		0	0
1.4322	0		0			0	0		0	3.42348		0	0		0			0	0		0	0		0	0		0	0		0	0		0	0
0	0		0			0	0		0	3.42348		0	0		0			0	0		0	0		0	0		0			0	0		0	0
1.4322	1.4322		0			0	0		0	3.42348		0	0		0			0	0		0	0		0	0		0			0	0		0	0
0	0		0			0	0		0	3.42348		0	0		0			0	0		0	0		7.68182	0		0			0	0		0	0
0	2.86441		0			0	0		0	3.42348		0	0		0			0	0		0	0		7.68182	0		0			0	0		0	0
2.86441	1.4322		0			0	0		0	3.42348		0	0		0			0	0		0	0		0	0		0			0	0		0	0
1.4322	1.4322		0			0	0		0	3.42348		0	0		0			0	0		0	0		7.68182	0		0			0	0		0	0
1.4322	1.4322		0			0	0		0	3.42348		0	42.25		0			0	0		0	0		0	0		0			0	0		0	0
2.86441	1.4322		0			0	0		0	3.42348		0	0		0			0	0		0	0		0	0		0			0	0		0	0
1.4322	0		0			0	0		0	3.42348		0	0		0			0	0		0	0		0	0		0			0	0		0	0
2.86441	0		0			0	0		0	3.42348		0	0		0			0	0		0	0		7.68182	0		0			0	0		0	0
2.86441	2.86441		0			0	0		0	3.42348		0	0		0			0	0		0	0		0	0		0			0	0		0	0
0	1.4322		0			0	0		0	3.42348		0	42.25		0			0	0		0	0		0	0		0			0	0		0	0
0	0					0	0		0	3.42348		0	0					0	0		0	0		0	0		0			0	0		0	0
1.4322	1.4322					2.93169	0		0	3.42348		0	42.25					0	0		0	0		0	0					0	0		0	0
1.4322	0					2.93169	0		0	3.42348		0	0					0	0		0	0		0	0					0	0		0	0
2.86441	0					2.93169	0		0	3.42348		0	0					0	0		0	0		0	0					0	0		0	0
1.4322	1.4322					2.93169	0		0	3.42348		0	0					0	0		0	0		0	0					0	0		0	0
0	1.4322					2.93169	0		0	3.42348		0	0					0	0		0	0		0	0					0	0		0	0
0	0					2.93169	0		3.42348	3.42348		0	0					0	0		0	0		0	0					0	0		0	0
1.4322	1.4322					2.93169	0		3.42348	3.42348		0	42.25					0	0		0	0		0	0					0	0		0	0
1.4322	0					2.93169	0		3.42348	3.42348		0	0					0	0		0	0		0	0					0	0		0	0
1.4322	0					2.93169	0		3.42348	3.42348		0	0					0	0		0	0		0	0					0	0		0	0
2.86441	0					2.93169	0		3.42348	3.42348		0	0					0	0		0	0		0	7.68182					0	0		0	0
0	0					2.93169	0		3.42348	3.42348		0	0					0	0		0	0		0	0					0	0		0	0
0	0					2.93169	0		3.42348	3.42348		0	0					0	0		0	0		0	0					0	0		0	0
0	0					2.93169	0		3.42348	3.42348		0	0					0	0		0	0		0	0					0	0		0	0
1.4322	0					2.93169	0		3.42348	3.42348		0	0					0	0		0	0		0	0					0	0		0	0
0	0					2.93169	0		3.42348	3.42348		0	0					0	0		0	0		0	0					0	0		0	0
0	0					2.93169	0		3.42348	6.84697		0	0					8.06452	0		0	0		0	0					0	0		0	0
0	0					2.93169	0		3.42348	6.84697		0	0					8.06452	0		0	0		0	0					0	0		0	0
2.86441	0					2.93169	0		3.42348	6.84697		0	0					8.06452	0		0	0		0	0					0	0		0	0
1.4322	0					8.79508	0		3.42348	6.84697		0	0					8.06452	0		0	0		7.68182	0					0	0		0	0
1.4322	0					8.79508	0		3.42348	6.84697		0	0					8.06452	0		0	0		7.68182	0					0	0		0	11.1247
1.4322	0					11.7268	0		3.42348	6.84697		0	0					8.06452	0		0	0		0	0					7.88022	0		0	11.1247
1.4322	0					5.86338	0		3.42348	6.84697		0	0					8.06452	0		0	0		0	0					7.88022	0		0	11.1247
2.86441	0					5.86338	0		3.42348	6.84697		0	0					8.06452	0		0	0		0	7.68182					7.88022	0		0	11.1247
1.4322	0					5.86338	0		3.42348	6.84697		0	0					8.06452	0		0	0		0	0					7.88022	0		0	11.1247
1.4322	0					5.86338	0		3.42348	6.84697		0	0					8.06452	0		5.96659	0		0	0					7.88022	0		0	11.1247
1.4322	0					5.86338	0		3.42348	6.84697		0	0					8.06452	0		5.96659	0		0	7.68182					7.88022	0		0	11.1247
1.4322	0					5.86338	2.93169		3.42348	6.84697		0	0					8.06452	0		5.96659	0		0	0					7.88022	0		0	11.1247
1.4322	2.86441					5.86338	2.93169		3.42348	6.84697		0	42.25					16.129	0		5.96659	0		7.68182	0					7.88022	0		0	11.1247
2.86441	0					5.86338	2.93169		3.42348	6.84697		0	0					16.129	0		5.96659	5.96659		0	0					7.88022	0		0	11.1247
1.4322	2.86441						2.93169		3.42348	6.84697		0	42.25						0		5.96659	5.96659		0	0					7.88022	0		0	11.1247
1.4322	2.86441						2.93169		3.42348	6.84697		0	42.25						0		5.96659	5.96659		0	0					7.88022	0		0	11.1247
2.86441	0						2.93169		3.42348	6.84697		0	0						0		5.96659	5.96659		0	0					15.7604	0		11.1247	11.1247
1.4322	0						2.93169		3.42348	6.84697		0	0						0		5.96659	5.96659		0	0					15.7604	0		11.1247	11.1247
1.4322	1.4322						2.93169		3.42348	6.84697		0	0						0		5.96659	5.96659		0	0					15.7604	0		11.1247	11.1247
1.4322	0						2.93169		3.42348	6.84697		0	0						0		5.96659	5.96659		0	0						0		11.1247	11.1247
2.86441	1.4322						2.93169		3.42348	6.84697		0	42.25						0		5.96659	5.96659		0	0						0		11.1247	11.1247
2.86441	0						2.93169		6.84697	6.84697		42.25	0						0		5.96659	5.96659		0	0						0		11.1247	11.1247
4.29661	0						2.93169		6.84697	6.84697		0	0						0		5.96659	5.96659		0	0						0		11.1247	11.1247
1.4322	0						2.93169		6.84697	6.84697		0	0						0		5.96659	5.96659		0	7.68182						0		11.1247	11.1247
1.4322	1.4322						2.93169		6.84697	6.84697		0	0						0		5.96659	5.96659		0	0						0		11.1247	11.1247
1.4322	0						2.93169		6.84697	6.84697		0	0						0		11.9332	5.96659		0	0						0		11.1247	11.1247
0	0						2.93169		6.84697	10.2705		0	0						0		11.9332	5.96659		0	0						0		11.1247	11.1247
1.4322	0						2.93169		10.2705	10.2705		0	0						0		11.9332	5.96659		0	0						0		11.1247	11.1247
0	2.86441						2.93169		10.2705	10.2705		0	84.5						0		11.9332	5.96659		7.68182	0						0		11.1247	11.1247
2.86441	2.86441						2.93169		10.2705	10.2705		42.25	42.25						0		11.9332	5.96659		0	0						0		11.1247	11.1247
0	0						2.93169		0	10.2705		0	0						0		11.9332	5.96659		0	0						0		11.1247	22.2494
1.4322	0						2.93169		0	13.6939		42.25	0						0		11.9332	5.96659		0	7.68182						0		11.1247	22.2494
0	0						2.93169		0	13.6939		0	0						0		0	5.96659		0	0						0		0	22.2494
0	0						2.93169		0	13.6939		0	0						0		0	5.96659		7.68182	0						0		0	22.2494
1.4322	2.86441						2.93169		0	0		0	42.25						0		0	11.9332		0	0						0		0	22.2494
1.4322	1.4322						2.93169		0	0		0	0						0		0	11.9332		7.68182	0						0		0	22.2494
1.4322	2.86441						2.93169		0	0		0	0						0		0	11.9332		7.68182	0						0		0	22.2494
1.4322	1.4322						2.93169		0	0		0	0						0		0	17.8998		7.68182	0						0		0	22.2494
2.86441	4.29661						2.93169		0	0		0	0						0		0	0		7.68182	0						0		0	22.2494
0	0						2.93169		0	0		0	0						0		0	0		0	0						0		0	22.2494
0	2.86441						2.93169		0	0		0	0						0		0	0		0	0						0		0	33.3741
0	1.4322						2.93169		0	0		0	0						0		0	0		0	7.68182						0		0	0
0	0						2.93169		0	0		0	0						0		0	0		7.68182	7.68182						0		0	0
1.4322	0						2.93169		0	0		0	0						0		0	0		0	0						0		0	0
0	4.29661						2.93169		0	0		0	0						0		0	0		0	0						0		0	0
2.86441	0						2.93169		0	0		0	0						8.06452		0	0		0	7.68182						0		0	0
2.86441	2.86441						2.93169		0	0		0	0						8.06452		0	0		0	7.68182						0		0	0
1.4322	0						2.93169		0	0		0	0						8.06452		0	0		0	0						0		0	0
1.4322	1.4322						2.93169		0	0		0	42.25						8.06452		0	0		0	0						7.88022		0	0
1.4322	0						2.93169		0	0		0	0						8.06452		0	0		0	0						7.88022		0	0
1.4322	0						2.93169		0	0		0	0						8.06452		0	0		0	0						7.88022		0	0
1.4322	0						2.93169		0	0		0	0						8.06452		0	0		0	0						7.88022		0	0
0	2.86441						2.93169		0	0		0	0						8.06452		0	0		0	0						7.88022		0	0
1.4322	1.62319						2.93169		0	0		0	0						8.06452		0	0		7.68182	0						7.88022		0	0
1.4322	1.62319						2.93169		0	0		0	0						8.06452		0	0		0	0						7.88022		0	0
0	1.62319						2.93169		0	0		0	0						8.06452		0	0		0	12.4444						7.88022		0	0
0	1.62319						2.93169		0	0		0	0						8.06452		0	0		0	0						7.88022		0	0
1.4322	1.62319						2.93169		0	0		0	0						8.06452		0	0		0	0						7.88022		0	0
0	4.86956						2.93169		0	0		0	0						8.06452		0	0		0	0						7.88022		0	0
0	1.62319						2.93169		0	0		0	0						8.06452		0	0		0	0						7.88022		0	0
1.4322	0						5.86338		0	0		0	0						8.06452		0	0		0	12.4444						7.88022		0	0
1.4322	1.62319						5.86338		0	0		0	0						8.06452		0	0		0	0						7.88022		0	0
1.4322	4.86956						5.86338		0	0		0	0						8.06452		0	0		0	0						7.88022		0	0
1.4322	4.86956						5.86338		0	0		0	0						8.06452		0	0		0	0						7.88022		0	0
0	3.24638						5.86338		0	0		0	16						8.06452		0	0		7.68182	0						7.88022		0	0
1.4322	3.24638						5.86338		0	0		0	0						8.06452		0	0		0	0						7.88022		0	0
1.4322	1.62319						5.86338		0	0		0	0						8.06452		0	0		0	0						7.88022		0	0
0	0						5.86338		0	0		0	0						8.06452		0	0		0	0						7.88022		0	0
1.4322	0						5.86338		0	0		0	0						8.06452		0	0		0	12.4444						7.88022		0	0
1.4322	1.62319						5.86338		0	0		0	0						8.06452		0	0		0	0						7.88022		0	0
1.4322	1.62319						5.86338		0	0		0	0						8.06452		0	0		0	0						7.88022		0	0
4.29661	3.24638						5.86338		0	0		0	0						8.06452		0	0		0	0						7.88022		0	0
0	1.62319						5.86338		0	0		0	0						8.06452		0	0		0	0						7.88022		0	0
0	1.62319						5.86338		0	0		0	0						8.06452		0	0		0	0						7.88022		0	0
0	0						5.86338		0	0		0	0						8.06452		0	0		12.4444	0						7.88022		0	0
3.24638	0						5.86338		0	0		16	0						8.06452		0	0		0	0						7.88022		0	0
0	0						5.86338		0	0		0	0						8.06452		0	0		0	0						7.88022		0	0
0	1.62319						5.86338		0	0		0	0						8.06452		0	0		0	12.4444						7.88022		0	0
3.24638	1.62319						5.86338		0	0		16	0						8.06452		0	0		0	0						7.88022		0	0
3.24638	0						5.86338		0	0		16	0						16.129		0	0		0	0						7.88022		0	0
0	1.62319						5.86338		0	0		0	0						16.129		0	0		0	0						7.88022		0	0
1.62319	0						5.86338		0	0		0	0						16.129		0	0		0	0						7.88022		0	0
3.24638	1.62319						5.86338		0	0		0	0						16.129		0	0		0	0						7.88022		0	0
1.62319	0						5.86338		0	0		0	0						16.129		0	0		0	0						7.88022		0	0
3.24638	1.62319						5.86338		0	0		0	16						16.129		0	0		0	0						7.88022		0	0
0	0						5.86338		0	0		0	0						16.129		0	0		0	0						7.88022		0	0
0	1.62319						5.86338		0	0		0	0						16.129		0	0		0	0						7.88022		0	0
0	3.24638						8.79508		0	0		0	0						16.129		0	0		0	0						7.88022		0	0
1.62319	3.24638						8.79508		0	0		0	0						16.129		0	0		12.4444	12.4444						7.88022		0	0
3.24638	4.86956						8.79508		0	0		0	0						16.129		0	0		0	0						7.88022		0	0
1.62319	1.62319						8.79508		0	0		0	0						16.129		0	0		0	0						7.88022		0	0
1.62319	0						8.79508		0	0		0	0						16.129		0	0		0	0						7.88022		0	0
0	1.62319						8.79508		0	0		0	0						16.129		0	0		0	0						63.0418		0	0
1.62319	1.62319						8.79508		0	0		0	0						16.129		0	0		0	12.4444						39.4011		0	0
3.24638	1.62319						8.79508		0	0		16	0						16.129		0	0		0	0						23.6407		0	0
1.62319	1.62319						8.79508		0	0		0	0						16.129		0	0		0	0						23.6407		0	0
1.62319	0						8.79508		0	0		0	0						16.129		0	0		0	0						31.5209		0	0
0	0						8.79508		0	0		0	0						16.129		0	0		0	12.4444						15.7604		0	0
0	0						8.79508		0	0		0	0						24.1935		0	0		0	12.4444						15.7604		0	0
1.62319	0						8.79508		0	0		0	0						24.1935		0	0		0	0						15.7604		0	0
1.62319	4.86956						8.79508		0	0		0	0						24.1935		0	0		0	12.4444						15.7604		0	0
0	0						8.79508		0	0		0	0						24.1935		0	0		0	0						15.7604		0	0
3.24638	3.24638						8.79508		0	0		0	0						24.1935		0	0		0	12.4444						15.7604		0	0
1.62319	0						8.79508		0	0		0	0						24.1935		0	0		12.4444	0						15.7604		0	0
1.62319	3.24638						8.79508		0	0		0	0						24.1935		0	0		0	0						15.7604		0	0
0	3.24638						8.79508		0	0		0	0						24.1935		0	0		0	0						15.7604		0	0
0	3.24638						8.79508		0	9.81354		0	0						24.1935		0	0		0	0						15.7604		0	0
1.62319	1.62319						11.7268		0	9.81354		0	16						24.1935		0	0		0	12.4444						15.7604		0	0
0	1.62319						11.7268		0	9.81354		0	0						24.1935		0	0		0	12.4444						15.7604		0	0
0	0						11.7268		0	9.81354		0	0						24.1935		0	0		0	0						15.7604		0	0
1.62319	1.62319						11.7268		0	9.81354		16	0						24.1935		0	0		0	12.4444						15.7604		0	0
1.62319	3.24638						11.7268		0	9.81354		0	0						32.2581		0	0		0	0								0	0
0	3.24638						11.7268		0	9.81354		0	0						32.2581		0	0		0	0								0	0
1.62319	1.62319						11.7268		0	9.81354		0	0						40.3226		0	0		0	0								0	0
0	0						11.7268		0	9.81354		0	0						40.3226		0	0		12.4444	12.4444								0	0
0	1.62319						11.7268		0	9.81354		0	0						48.3871		0	0		0	0								0	0
1.62319	1.62319						14.6585		0	9.81354		16	0								0	0		0	0								0	0
0	0						14.6585		0	9.81354		0	0								0	0		0	0								0	0
0	0						17.5902		0	9.81354		0	0								0	0		0	0								0	0
0	3.24638						17.5902		0	9.81354		0	0								0	0		0	0								0	0
0	0								0	9.81354		0	0								0	0		0	0								0	0
0	1.62319								0	19.6271		0	0								0	0		0	0								0	0
0	0								0	19.6271		0	0								0	0		0	0								0	0
0	0								0	19.6271		0	0								0	35.6633		12.4444	0								0	0
0	0								0	19.6271		0	0								0	35.6633		0	0								0	0
0	0								0	19.6271		0	0								0	35.6633		12.4444	0								0	0
0	0								0	19.6271		0	0								0	35.6633		0	0								0	0
0	1.62319								0	19.6271		0	0								0	35.6633		0	0								0	8.30565
0	0								9.81354	19.6271		0	0								0	35.6633		0	0								0	8.30565
1.62319	3.24638								9.81354	29.4406		0	0								0	35.6633		0	0								8.30565	8.30565
1.62319	1.62319								9.81354	29.4406		0	0								0	35.6633		0	0								8.30565	8.30565
0	0								9.81354			0	0								0	35.6633		0	0								8.30565	8.30565
0	3.24638								9.81354			0	0								0	35.6633		0	12.4444								8.30565	8.30565
0	1.62319								9.81354			0	0								0	35.6633		0	0								8.30565	8.30565
0	1.62319								9.81354			0	0								0	71.3267		0	0								8.30565	8.30565
0	3.24638								9.81354			0	0								0			0	0								8.30565	8.30565
0	1.62319								9.81354			0	16								35.6633			0	0								8.30565	8.30565
0	3.24638								19.6271			0	0								35.6633			0	0								8.30565	16.6113
0	3.24638											0	0								35.6633			0	0								16.6113	24.9169
0	0											0	0											0	0								16.6113
0	1.62319											0	0											0	0
1.62319	0											0	0											0	0
3.24638	0											0	0											0	0
0	0											0	0											0	12.4444
3.24638	1.62319											0	16											0	0
1.62319	0											0	0											0	0
3.24638	3.24638											0	0											0	0
0	1.62319											0	0											0	0
0	3.24638											0	16											0	12.4444
3.24638	1.62319											0	0											0	0
3.24638	1.62319											0	16											0	0
3.24638	1.62319											0	0											0	0
1.62319	1.62319											0	0											0	0
4.86956	0											16	0											0	0
3.24638	0											0	0											0	0
3.24638	1.62319											0	0											0	0
1.62319	1.62319											0	0											0	0
1.62319	1.62319											0	0											0	12.4444
0	3.24638											0	0											0	0
3.24638	0											0	0											12.4444	0
1.62319	3.24638											0	0											0	0
1.62319	1.62319											0	0											0	0
0	1.62319											0	0											0	12.4444
3.24638	1.62319											0	0											0	0
0	1.62319											0	0											0	0
0	3.24638											0	16											0	0
0	1.62319											0	0											0	0
0	3.24638											0	0											0	12.4444
1.62319	1.62319											0	0											0	0
0	1.62319											0	0											0	0
0	1.62319											0	0											0	0
1.62319	0											0	0											12.4444	0
0	3.24638											0	0											0	0
1.62319	3.24638											0	16											0	0
0	1.62319											0	0											0	0
1.62319	3.24638											0	32											0	0
0												0												0
0												0												0
0												0												0
0												0												12.4444
0												0												0
0												0												0
0												0												0
0												0												0
0												0												0

## Sheet: Figure 7
MT Unbundling						MT breaks						MT bundle diameter						Axon iameter						Axon swellings
Control	Eb1		Control	Shot		Control	Eb1		Control	Shot		Control	Eb1		Control	Shot		Control	Eb1		Control	Shot		Control	Eb1		Control	Shot
0	0		0	0		0	0		0	0		0.974507	0.859188		0.980832	1.09636		0.732161	1.25217		1.60874	2.6987		0	0		0	0
0	0		0	0		0	0		0	0		1.03121	0.879403		0.848228	1.15016		0.87941	1.03888		1.59833	2.61146		0	0		0	0
0	0		0	0		0	0		0	0		1.10574	1.01278		1.11557	1.11458		0.995816	0.962752		1.46575	2.11045		0	0		0	0
0	0		0	0		0	0		0	0		0.842094	1.17463		1.26386	1.60557		1.07573	1.05948		1.44637	2.10601		0	0		0	0
0	0		0	0		0	0		0	0		0.957874	0.794681		0.903135	1.76159		0.999237	1.29793		1.40205	2.10083		0	0		0	0
0	0		0	0		0	0		0	0		1.43521	0.872547		1.24735	1.31021		0.867247	1.3101		1.39905	2.08049		0	0		0	0
0	0		0	0		0	0		0	0		0.91223	1.00698		1.22019	1.42411		0.975218	1.31772		1.35532	2.06869		0	0		0	0
0	0		0	0		0	0		0	0		1.09135	1.14907		1.07954	1.56552		0.961297	1.14195		1.33784	2.05905		0	0		0	0
0	0		0	0		0	0		0	0		1.02757	1.29015		1.27472	1.30869		1.27612	1.12027		1.33307	2.04521		0	0		0	0
0	0		0	0		0	0		0	0		0.895682	1.05868		0.722075	1.18424		0.781449	1.20791		1.32805	1.98902		0	0		0	0
0	0		0	0		0	0		0	0		0.722732	1.13331		0.917714	1.87746		0.740466	0.821737		1.31169	1.9884		0	0		0	0
0	0		0	0		0	0		0	0		1.11631	0.907796		1.0821	1.17578		1.11622	1.23227		1.30118	1.97185		0	0		0	0
0	0		0	0		0	0		0	0		0.934944	1.01884		1.05827	1.78772		1.06784	1.10256		1.29711	1.93765		0	0		0	0
0	0		0	0		0	0		0	0		0.988998	1.56643		0.850392	1.52302		1.20186	1.27926		1.29136	1.90807		0	0		0	0
0	0		0	0		0	0		0	0		1.10117	1.51663		0.799253	1.43214		0.858786	1.20903		1.2906	1.9024		0	0		0	0
0	0		0	0		0	0		0	0		1.50729	1.47488		1.14284	1.25393		0.945269	1.09436		1.27617	1.88988		0	0		0	0
0	0		0	0		0	0		0	0		0.774541	1.54454		0.863375	1.11465		1.0405	1.0889		1.26978	1.8712		0	0		0	0
0	0		0	0		0	0		0	0		1.52906	1.84436		0.75674	1.52151		1.10177	0.90468		1.26855	1.86733		0	0		0	0
0	0		0	0		0	0		0	0		0.984518	1.38453		0.843684	0.941057		0.823855	1.40217		1.25124	1.86139		0	0		0	0
0	0		0	0		0	0		0	0		0.796498	1.14196		0.648541	1.07067		1.03034	1.53411		1.24199	1.85083		0	0		0	0
0	0		0	0		0	0		0	0		0.894924	1.45848		0.823046	1.10027		0.928091	0.937408		1.24065	1.84644		0	0		0	0
0	0		0	0		0	0		0	0		0.788758	1.13569		0.71443	1.42139		0.925165	1.76063		1.23564	1.82805		0	0		0	0
0	0		0	0		0	0		0	0		0.912528	1.10169		1.07725	1.73311		1.01795	1.21304		1.22223	1.82569		0	0		0	0
0	0		0	0		0	0		0	0		0.880161	1.06111		1.01295	1.38382		1.01992	1.07429		1.21958	1.82161		0	0		0	0
0	0		0	0		0	0		0	0		0.788376	1.92556		0.869686	1.38473		0.937706	0.938124		1.21852	1.81836		0	0		0	0
0	0		0	0		0	0		0	0		0.931699	0.864502		0.923205	1.598		1.07357	0.980886		1.21508	1.8177		0	0		0	0
0	0		0	0		0	0		0	0		0.857825	1.87041		1.29771	1.40286		1.16531	1.08863		1.2121	1.81672		0	0		0	0
0	0		0	0		0	0		0	0		0.864766	1.37797		0.792752	1.66061		1.06187	1.0418		1.21207	1.80526		0	0		0	0
0	0		0	0		0	0		0	0		1.24901	1.6463		0.743108	1.34838		1.0864	0.981184		1.21044	1.79487		0	0		0	0
0	0		0	0		0	0		0	0		1.3386	1.49188		1.14416	0.999697		1.04389	1.2408		1.20464	1.79183		0	0		0	0
0	0		0	0		0	0		0	0		0.763833	1.12509		0.856812	1.20191		0.835839	1.27491		1.20432	1.78698		0	0		0	0
0	0		0	0		0	0		0	0			2.28072		1.05355	1.15647		0.63975	1.25585		1.20255	1.78049		0	0		0	0
0	0		0	0		0	0		0	0			0.880647		1.0825	1.1136		0.925675	1.05953		1.20069	1.77099		0	0		0	0
0	0		0	0		0	0		0	0			1.29671		0.768622	1.392		0.783443	1.09657		1.1998	1.76471		0	0		0	0
0	0		0	0		0	0		0	0			1.09673		1.53987	1.34989		0.820156	0.868499		1.19938	1.76258		0	0		0	0
0	0		0	0		0	0		0	0			1.05208		0.931969	2.11678		1.05184	0.950666		1.19796	1.75713		0	0		0	0
0	0		0	0		0	0		0	0			1.29847		0.825291	1.68484		0.992974	1.46934		1.19219	1.75559		0	0		0	0
0	0		0	0		0	0		0	0			1.18294		1.04097	1.21132		1.09949	1.4515		1.18748	1.74977		0	0		0	0
0	0		0	0		0	0		0	0			1.28288		0.863678	1.72735		1.08361	0.914235		1.18321	1.73853		0	0		0	0
0	0		0	0		0	0		0	0			1.36867		1.2163	1.33717		1.30167	1.38419		1.17558	1.72632		0	0		0	0
0	0		0	0		0	0		0	0					0.901459	1.63334		1.08528	1.07312		1.17296	1.72158		0	0		0	0
0	0		0	0		0	0		0	0					0.641321	1.26628		1.07707	1.5074		1.16823	1.72013		0	0		0	0
0	0		0	0		0	0		0	0					1.89912	1.21024		0.763933	1.31471		1.16371	1.7111		0	0		0	0
0	0		0	0		0	0		0	0					1.06959	1.12958		1.13942	1.05769		1.15755	1.70977		0	0		0	0
0	0		0	0		0	0		0	0					0.829294	1.50971		1.01946	0.95585		1.15065	1.70977		0	0		0	0
0	0		0	0		0	0		0	0					0.832324	1.71442		0.995166	1.02613		1.14324	1.70614		0	0		0	0
0	0		0	0		0	0		0	0					0.885186	1.30129		1.12995	1.43199		1.14206	1.70551		0	0		0	0
0	0		0	0		0	0		0	0					1.75988	1.31105		0.997767	0.831937		1.14087	1.69486		0	0		0	0
0	0		0	0		0	0		0	0					0.946178	1.17717		0.859251	1.02241		1.13868	1.6927		0	0		0	0
0	0		0	0		0	0		0	0					0.899121	1.27083		0.928425	1.00794		1.13868	1.68488		0	0		0	0
0	0		0	0		0	0		0	0					0.824296	1.14238		0.870279	1.24805		1.13821	1.67627		0	0		0	0
0	0		0	0		0	0		0	0					0.747501	1.52492		0.748445	1.1816		1.13236	1.67174		0	0		0	0
0	0		0	0		0	0		0	0					1.35843	1.22214		0.94119	1.35117		1.12934	1.67049		0	0		0	0
0	0		0	0		0	0		0	0					1.36423	1.16843		1.02452	0.990298		1.12666	1.67039		0	0		0	0
0	0		0	0		0	0		0	0					1.15722	1.72524		0.978258	1.42283		1.11613	1.67035		0	0		0	0
0	0		0	0		0	0		0	0					0.779814	1.21062		0.817723	1.67463		1.11545	1.65972		0	0		0	0
0	0		0	0		0	0		0	0					0.770978	1.54326		0.977886	1.39816		1.10492	1.65866		0	0		0	0
0	0		0	0		0	0		0	0					1.03378	1.42703		0.950666	1.59565		1.10071	1.6576		0	0		0	0
0	0		0	0		0	0		0	0					0.763102	1.77068		0.997489	1.06617		1.09954	1.65748		0	0		0	0
0	0		0	0		0	0		0	0					0.851257	1.3296		1.34013	0.773911		1.09169	1.65453		0	0		0	0
0	0		0	0		0	0		0	0					1.0209	1.37729		0.999161	1.10487		1.09067	1.65423		0	0		0	0
0	0		0	0		0	0		0	0					1.46995	1.34613		1.05913	1.16146		1.08983	1.65188		0	0		0	0
0	0		0	0		0	0		0	0					1.4849	1.8284		1.14912	0.938124		1.08948	1.64967		0	0		0	0
0	0		0	0		0	0		0	0					1.32142	0.978794		1.15641	0.976307		1.08743	1.64461		0	0		0	0
0	0		0	0		0	0		0	0					1.08467	1.33583		0.944918	0.805866		1.08284	1.64435		0	0		0	0
0	0		0	0		0	0		0	0					0.97319	1.10345		0.792974	1.1204		1.07993	1.63876		0	0		0	0
0	0		0	0		0	0		0	0					0.873978	1.06695		0.91973	1.11739		1.06656	1.63833		0	0		0	0
0	0		0	0		0	0		0	0					0.682748	1.3589		0.784424	1.1793		1.06403	1.62274		0	0		0	0
0	0		0	0		0	0		0	0					0.847218	1.47664		0.867376	1.01051		1.06311	1.60785		0	0		0	0
0	0		0	0		0	0		0	0					0.915064	1.48198		1.00334	1.32776		1.05919	1.60763		0	0		0	0
0	0		0	0		0	0		0	0					1.06937	1.20031		1.27006	1.0513		1.60497			0	0		0	0
0	0		0	0		0	0		0	0					1.19531	1.26799		0.826613	0.991711		1.042	1.60124		0	0		0	0
0	0		0	0		0	0		0	0					1.3032	1.62299		1.04801	1.36846		1.04015	1.59435		0	0		0	0
0	0		0	0		0	0		0	0					1.40732	1.2784		0.943527	1.08846		1.03848	1.59285		0	0		0	0
0	0		0	0		0	0		0	0					1.21226	1.2572		0.94054	1.13634		1.03497	1.58816		0	0		0	0
0	0		0	0		0	0		0	0					1.04918	1.06445		0.840633	1.14473		1.03492	1.58616		0	0		0	0
0	0		0	0		0	0		0	0					0.988185	1.23654		0.888717	1.22561		1.03294	1.58047		0	0		0	0
0	0		0	0		0	0		0	0					0.778335	1.15571		1.14548	1.23213		1.03201	1.57956		0	0		0	0
0	0		0	0		0	0		0	0					0.997576	1.7425		1.16555	1.50958		1.02986	1.56744		0	0		0	0
0	0		0	0		0	0		0	0					1.27189	0.855585		0.805062	1.47534		1.02977	1.56392		0	0		0	0
0	0		0	0		0	0		0	0					1.06142	1.41813		1.02274	0.967051		1.02898	1.56178		0	0		0	0
0	0		0	0		0	0		0	0					1.45517	1.48107		1.27291	1.24879		1.02697	1.56106		0	0		0	0
0	0		0	0		0	0		0	0					1.21154	1.60987		1.18501	1.26917		1.012	1.5541		0	0		0	0
0	0		0	0		0	0		0	0					1.18323	1.75358		1.18645	0.980599		1.0103	1.55235		0	0		0	0
0	0		0	0		0	0		0	0					1.21258	1.3074		1.16739	1.08042		1.01001	1.55071		0	0		0	0
0	0		0	0		0	0		0	0					0.949106	1.28806		1.37597	1.30847		1.0097	1.54775		0	0		0	0
0	0		0	0		0	0		0	0					0.932401	1.2471		1.05418	1.03347		1.00384	1.53935		0	0		0	0
0	0		0	0		0	0		0	0					0.925174	1.46254		1.09726	1.23868		1.00335	1.53709		0	0		0	0
0	0		0	0		0	0		0	0					0.967889	1.39079		1.10869	1.26376		1.00268	1.53323		0	0		0	0
0	0		0	0		0	0		0	0					0.671387	1.1542		1.16581	1.20835		1.0016	1.53185		0	0		0	0
0	0		0	0		0	0		0	0					0.788776	1.25416		0.905592	1.03761		1.00101	1.53119		0	0		0	0
0	0		0	0		0	0		0	0					1.33179	1.21448		0.911128	1.00005		1.52487			0	0		0	0
0	0		0	0		0	0		0	0					0.657755	1.69873		1.02759	0.990669		1.52135			0	0		0	0
0	0		0	0		0	0		0	0					1.35515	1.06786		1.03573	1.30226		0.98868	1.51381		0	0		0	0
0	0		0	0		0	0		0	0					1.13678	1.20288		1.20884	1.09166		0.986618	1.50673		0	0		0	0
0	0		0	0		0	0		0	0					1.10291	1.25618		1.11696	0.772194		0.985666	1.50324		0	0		0	0
0	0		0	0		0	0		0	0					1.37029	1.30137		1.05817	0.823022		0.983437	1.49697		0	0		0	0
0	0		0	0		0	0		0	0					0.857099	1.19358		1.03012	1.09807		0.979513	1.49539		0	0		0	0
0	0		0	0		0	0		0	0					0.672221	1.46244		1.11959	1.3294		0.976108	1.49371		0	0		0	0
0	0		0	0		0	0		0	0					0.729779	1.09607		1.0943	1.0271		0.971903	1.49218		0	0		0	0
0	0		0	0		0	0		0	0					1.07164	1.75077		0.935226	1.13144		0.97151	1.48691		0	1.94932		0	0
0	0		0	0		0	0		0	0					0.761674	1.47632		1.12355	1.03706		0.965382	1.48678		0	1.94932		0	0
0	0		0	0		0	0		0	0					0.995532	1.81212		1.41665	0.852011		0.962633	1.48676		0	1.94932		0	0
0	0		0	0		0	0		0	0					1.22811	1.75477		1.22265	1.15407		0.960209	1.48646		0	1.94932		0	0
0	0		0	0		0	0		0	0					0.870948	1.95607		1.05683	1.18221		0.959297	1.48368		0	1.94932		0	0
0	0		0	0		0	0		0	0					0.917904	1.54726		1.01099	0.804762		0.95749	1.48364		0	1.94932		0	0
0	0		0	0		0	0		0	0					1.01806	1.26823		1.14172	1.01214		0.956681	1.48277		0	1.94932		0	0
0	0		0	0		0	0		0	0					1.02514	1.19139		1.21526	0.964667		0.955242	1.47731		0	1.94932		0	0
0	0		0	0		0	0		0	0					0.816041	1.45562		1.00034	1.17066		0.950761	1.47702		0	1.94932		0	0
0	0		0	0		0	0		0	0					0.715692	1.1292		0.916794	1.04069		0.949421	1.47431		0	1.94932		0	0
0	0		0	0		0	0		0	0					0.889503	1.23258		1.01549	0.761755		0.949053	1.47217		0	1.94932		0	0
0	0		0	0		0	0		0	0					0.937898	1.1499		1.14491	0.900222		0.94767	1.47026		0	1.94932		0	0
0	0		0	0		0	0		0	0					0.966752	1.02942		0.73956	1.16193		0.94188	1.46328		0	1.94932		0	0
0	0		0	0		0	0		0	0					1.26502	1.3884		0.875077	1.20346		0.941052	1.45855		0	1.94932		0	0
0	0		0	0		0	0		0	0					0.960965	1.34288		0.773561	1.24104		0.939674	1.45674		0	1.94932		0	0
0	0		0	0		0	0		0	0					1.23296	1.86519		0.944734	0.938551		1.4554			0	1.94932		0	0
0	0		0	0		0	0		9.14077	0					0.880686	1.23815		0.922375	0.937295		1.45512			0	1.94932		0	0
0	0		0	0		0	0		9.14077	0					0.758019	1.30844		0.979827	1.23955		0.936704	1.45172		0	1.94932		0	0
0	0		0	0		0	0		9.14077	0					0.973341	1.22614		0.912018	1.13829		0.936267	1.4502		0	1.94932		0	0
0	0		0	0		0	0		9.14077	0					0.916822	1.30385		0.871452	1.15679		0.933267	1.44833		0	1.94932		0	0
0	0		0	0		0	0		9.14077	0					1.02378	1.3575		0.88091	1.32591		0.92968	1.44401		1.94932	1.94932		0	0
0	0		0	0		0	0		9.14077	0					0.85472	1.59137		1.20766	1.07184		0.924723	1.44333		1.94932	1.94932		0	0
0	0		0	0		0	0		9.14077	0					0.923016	1.05314		1.07796	1.51751		0.924081	1.44213		1.94932	1.94932		0	0
0	0		0	0		0	0		9.14077	0					1.03562	1.3506		1.27165	1.16383		0.918423	1.43727		1.94932	1.94932		0	0
0	0		0	0		0	5.63698		9.14077	0					0.754923	1.37318		1.23146	1.15187		0.91725	1.43672		1.94932	1.94932		0	0
0	0		0	0		0	5.63698		9.14077	0					0.82581	1.36292		0.850203	0.979579		0.916593	1.43571		1.94932	1.94932		0	0
0	0		0	0		0	5.63698		9.14077	0					0.897131	1.53514		0.770583	1.26575		0.914608	1.43408		1.94932	1.94932		0	0
0	0		0	0		0	5.63698		27.4223	0					0.86186	2.48922		1.01965	1.06657		0.914169	1.42778		1.94932	3.89864		0	0
0	0		0	0		0	5.63698		0	0					0.870645	1.05451		0.861166	1.07089		0.912686	1.42398		1.94932	3.89864		0	0
0	0		0	0		0	5.63698		0	0					1.26477			0.83428	1.36168		0.906359	1.41458		1.94932	3.89864		0	0
0	5.18941		0	0		0	5.63698		0	9.14077					0.95047			1.30623	1.1158		0.904334	1.41217		1.94932	3.89864		0	0
0	5.18941		0	0		0	5.63698		0	9.14077					0.837019			0.987719	1.03821		0.898636	1.41086		1.94932	3.89864		0	0
0	5.18941		0	0		0	5.63698		0	9.14077					1.20342			1.02473	1.04353		0.898293	1.40429		1.94932	3.89864		0	0
0	5.18941		0	0		0	0		0	9.14077					1.36171			1.01174	1.0566		0.897091	1.40424		1.94932	0		0	0
0	5.18941		0	0		0	0		0	9.14077					0.730385			0.771619	0.977096		0.896867	1.40415		1.94932	0		0	0
0	5.18941		0	0		0	0		0	9.14077					0.892457			0.852943	1.3623		0.896151	1.40414		1.94932	0		0	0
0	5.18941		0	0		0	0		0	9.14077					0.815158			0.954022	0.79941		0.895656	1.40383		1.94932	0		0	0
0	5.18941		0	0		0	0		0	0					0.826518			1.10501	1.05335		0.892637	1.40229		1.94932	0		0	0
0	10.3788		0	0		0	0		0	0					0.925982			0.943857	1.09084		0.890468	1.39103		1.94932	0		0	0
0	0		0	0		0	0		0	0					0.732895			0.79732	0.838187		0.889808	1.38677		1.94932	0		0	0
0	0		0	0		0	0		0	0					0.946683			0.809596	1.12606		0.889659	1.38477		1.94932	0		0	0
0	0		0	0		0	0		0	0					0.779877			0.72386	1.0569		0.889115	1.38471		1.94932	0		0	0
0	0		0	0		0	0		0	0					0.939867			1.1675	1.17996		0.888381	1.38261		1.94932	0		0	0
0	0		0	0		0	0		0	0					1.38856			1.03832	1.01345		0.885237	1.381		1.94932	0		0	0
0	0		0	0		0	0		0	0					1.12905			1.04044	1.04661		0.882727	1.38095		1.94932	0		0	0
0	0		0	0		0	0		0	0								0.986187	0.850304		0.879354	1.37763		1.94932	0		0	0
0	0		0	0		0	0		0	0								0.789744	0.92434		0.877183	1.37751		1.94932	0		0	0
0	0		0	0		0	0		0	0								1.09766	0.882788		0.875405	1.37545		1.94932	0		0	0
0	0		0	0		0	0		0	0								0.992205	1.1928		0.871692	1.3746		1.94932	0		0	0
0	0		0	0		0	0		0	0								0.815234	1.28211		0.868925	1.37343		1.94932	0		0	0
0	0		0	0		0	0		0	0								0.684617	1.04706		0.868017	1.37156		1.94932	0		0	0
0	0		0	0		0	0		0	0								0.967743	1.33724		0.867559	1.37056		1.94932	0		0	0
0	0		0	0		0	0		0	0								0.974161	0.950497		0.866432	1.36967		1.94932	0		0	0
0	0		0	0		0	0		0	0								1.05385	1.46529		0.861686	1.36677		1.94932	0		0	0
0	0		0	0		0	0		0	0								0.973586	1.41599		0.859144	1.36621		1.94932	0		0	0
0	0		0	0		0	0		0	0								1.13432	1.35848		0.857042	1.36504		1.94932	0		0	0
0	0		0	0		0	0		0	0								1.38464	1.27466		0.856674	1.36323		1.94932	0		0	0
0	0		0	0		0	0		0	0								0.765729	1.05815		0.855961	1.3605		1.94932	0		0	0
0	0		0	0		0	0		0	0								0.957187	1.28104		0.855898	1.35928		1.94932	0		0	0
0	0		0	0		0	0		0	0								1.0798	0.855377		1.35758			1.94932	0		0	0
5.18941	0		0	0		0	0		0	0								0.942721	0.855091		1.35664			1.94932	0		0	0
5.18941	0		0	0		0	0		0	0								1.148	0.996603		0.852686	1.35663		1.94932	0		0	0
5.18941	0		0	0		5.63698	0		0	0								0.874567	1.20661		0.852221	1.35553		1.94932	0		0	0
5.18941	0		0	0		5.63698	0		0	0								1.18032	0.709503		0.849803	1.34326		1.94932	0		0	0
5.18941	0		0	0		5.63698	0		0	0								0.890204	1.29417		0.846214	1.33589		1.94932	0		0	0
5.18941	0		0	0		5.63698	0		0	0								0.892568	0.914853		0.844265	1.33589		1.94932	0		0	0
5.18941	0		0	4.98008		5.63698	0		0	0								1.01717	1.29239		0.84178	1.33554		1.94932	0		0	2.25479
5.18941	0		0	4.98008		5.63698	0		0	0								1.00995	1.72771		0.839782	1.33514		1.94932	0		0	2.25479
5.18941	0		0	0		5.63698	0		0	0								1.01602	0.83885		1.33063			1.94932	0		0	0
5.18941	0		0	0		5.63698	0		0	0								1.03983	0.83671		1.32502			1.94932	0		0	0
5.18941	0		0	0		5.63698	0		0	0								0.872992	0.83663		1.32422			1.94932	0		0	0
5.18941	0		0	0		5.63698	0		0	0								1.46901	0.833817		1.31949			1.94932	0		2.25479	0
5.18941	0		0	0		5.63698	0		0	0								1.05763	0.8301		1.31793			1.94932	0		2.25479	0
5.18941	0		0	0		5.63698	0		0	0								1.03221	0.828283		1.31356			1.94932	0		2.25479	0
5.18941	0		0	0		5.63698	0		0	0								0.938083	0.823573		1.31311			3.89864	0		2.25479	0
5.18941	0		0	0		5.63698	0		0	0								1.03927	0.822435		1.30617			3.89864	0		2.25479	0
5.18941	0		0	0		5.63698	0		0	0								1.08274	0.819741		1.30515			3.89864	0		2.25479	0
5.18941	0		0	0		5.63698	0		0	0								0.947068	0.818197		1.30349			3.89864	0		2.25479	0
5.18941	0		0	0		5.63698	0		0	0								0.878899	0.815227		1.30107			3.89864	0		2.25479	0
5.18941	0		0	0		5.63698	0		0	0								1.16389	0.81264		1.29533			3.89864	0		2.25479	0
5.18941	0		0	0		11.274	0		0	0								1.01564	0.809182		1.29392			3.89864	0		2.25479	0
5.18941	0		0	0		11.274	0		0	0								1.33835	0.806965		1.2903			3.89864	0		2.25479	0
5.18941	0		0	0		11.274	0		0	0								1.01107	0.805185		1.28675			3.89864	0		2.25479	0
5.18941	0		0	0		11.274	0		0	0								1.0627	0.803483		1.28607			3.89864	0		2.25479	0
5.18941	0		0	0		16.9109	0		0	0								1.02808	0.800351		1.2858			3.89864	0		2.25479	0
5.18941	0		0	0		0	0		0	0								0.801272	0.798431		1.28231			3.89864	0		2.25479	0
5.18941	0		0	0		0	0		0	0								1.01548	0.795365		1.28219			3.89864	0		2.25479	0
5.18941	0		0	0		0	0		0	0								0.702971	0.794622		1.27513			5.84795	0		2.25479	0
5.18941	0		0	0		0	0		0	0								1.00069	0.787931		1.27043			5.84795	0		2.25479	0
10.3788	0		0	0		0	0		0	0								0.926114	0.786549		1.26966			5.84795	0		2.25479	0
15.5682	0		0	0		0	0		0	0								0.92791	0.78416		1.26549			5.84795	0		2.25479	0
15.5682	0		0	0		0	0		0	0								0.925781	0.783687		1.26439			5.84795	0		2.25479	0
0	0		0	0		0	0		0	0								0.689511	0.78224		1.26213			7.79727	0		2.25479	0
0	0		0	0		0	0		0	0								0.869633	0.773708		1.25608			0	0		2.25479	0
0	0		0	0		0	0		0	0								0.805845	0.764578		1.25426			0	0		2.25479	0
0	0		0	0		0	0		0	0								1.21275	0.759718		1.24764			0	0		2.25479	0
0	0		0	0		0	0		0	0								1.0368	0.758691		1.24685			0	0		2.25479	0
0	0		0	0		0	0		0	0								0.79214	0.755813		1.23208			0	0		2.25479	0
0	0		0	0		0	0		0	0								0.846019	0.752621		1.23131			0	0		2.25479	0
0	0		0	0		0	0		0	0								1.04038	0.748383		1.22311			0	0		2.25479	0
0	0		0	0		0	0		0	0								0.980643	0.746534		1.2213			0	0		2.25479	0
0	0		0	0		0	0		0	0								1.0091	0.739557		1.21777			0	0		2.25479	0
0	0		0	0		0	0		0	0								0.682242	0.737777		1.20189			0	0		2.25479	0
0	0		0	0		0	0		0	0								0.929161	0.732518		1.19501			0	0		2.25479	0
0	0		4.98008	0		0	0		0	0								0.869408	0.729111		1.18743			0	0		2.25479	0
0	0		4.98008	0		0	0		0	0								0.860944	0.727691		1.18693			0	0		2.25479	0
0	0		4.98008	0		0	0		0	0								0.961643	0.711966		1.17772			0	0		2.25479	0
0	0		4.98008	0		0	0		0	0								0.804072	1.17596					0	0		2.25479	0
0	0		4.98008	0		0	0		0	0								0.715129	1.16588					0	0		2.25479	0
0	0		4.98008	0		0	0		0	0								0.825921	1.16423					0	0		2.25479	0
0	0		4.98008	0		0	0		0	0								0.919168	1.16226					0	0		2.25479	0
0	0		4.98008	0		0	0		0	0								0.83994	1.14861					0	0		2.25479	0
0	0		4.98008	0		0	0		0	0								0.757427	1.14285					0	0		2.25479	0
0	0		4.98008	0		0	0		4.39947	0								1.06703	1.14089					0	0		4.50958	0
0	0		4.98008	0		0	0		4.39947	0								1.01978	1.13176					0	0		4.50958	0
0	0		4.98008	0		0	0		4.39947	0								1.07954	1.13135					0	0		4.50958	0
0	0		4.98008	0		0	0		4.39947	0								1.03526	1.10577					0	0		4.50958	0
0	0		4.98008	0		0	0		4.39947	0								0.942221	1.09467					0	0		4.50958	0
0	0		4.98008	0		0	0		4.39947	0								0.753925	1.08344					0	0		4.50958	0
0	0		4.98008	0		0	0		4.39947	0								0.99292	1.07569					0	0		4.50958	0
0	0		4.98008	0		0	0		4.39947	0								0.898775	1.07131					0	0		4.50958	0
0	0		4.98008	0		0	0		4.39947	0								1.10739	1.0709					0	0		4.50958	0
0	0		4.98008	0		0	0		4.39947	0								1.59221	1.06992					0	0		4.50958	0
0	0		4.98008	0		0	0		4.39947	0								1.56913	1.06586					0	0		4.50958	0
0	0		4.98008	0		0	0		4.39947	0								1.21155	1.0501					0	0		4.50958	0
0	0		4.98008	0		0	0		4.39947	0								0.984053	1.04586					0	0		4.50958	0
0	0		4.98008	0		0	0		4.39947	0								1.24345	1.04301					0	0		4.50958	0
0	0		4.98008	0		0	0		4.39947	0								0.988327	1.04092					0	0		4.50958	0
0	0		9.96016	0		0	0		4.39947	0								1.09718	1.02855					0	0		4.50958	0
0	0		9.96016	0		0	0		4.39947	0								1.06112	1.00888					0	0		4.50958	0
0	0		9.96016	0		0	0		4.39947	0								1.08615	1.00862					0	0		4.50958	0
0	0		9.96016	0		0	0		4.39947	4.39947								0.992347	0.994261					0	0		6.76437	0
0	0		9.96016	0		0	0		4.39947	4.39947								0.823483	0.97693					0	0		6.76437	0
0	0		9.96016	0		0	0		4.39947	4.39947								1.04581	0.970023					0	0		6.76437	0
0	0		9.96016	0		0	0		4.39947	4.39947								1.02542	0.959996					0	0		6.76437	0
0	0		9.96016	0		0	0		4.39947	4.39947								0.93232	0.958931					0	0		6.76437	0
0	0		9.96016	0		0	0		4.39947	4.39947								0.728278	0.938732					0	0		9.01917	0
0	0		9.96016	0		0	0		4.39947	4.39947								1.00138	0.93653					0	0		9.01917	0
0	0		19.9203	0		0	0			4.39947								0.803448	0.923033					0	0		11.274	0
0	0		0	0		0	0			4.39947								0.932203	0.905357					0	0		0	0
0	0		0	0		0	0			4.39947								1.06584	0.900385					0	0		0	0
0	0		0	0		0	0											0.810405	0.900086					0	0		0	0
0	0		0	0		0	0											0.91617						0	0		0	0
0	0		0	0		0	0											0.678634						0	0		0	0
0	0		0	0		0	0											1.02232						0	0		0	0
0	0		0	0		0	0											0.94892						0	0		0	0
0	0		0	0		0	0											1.30959						0	0		0	0
0	0		0	0		0	0											1.07758						0	1.38928		0	0
0	0		0	0		0	0											0.942418						0	1.38928		0	0
0	0		0	0		0	0											1.0779						0	1.38928		0	0
0	0		0	0		0	0											1.23033						0	1.38928		0	0
0	0		0	0		0	0											0.682726						0	1.38928		0	0
0	0		0	0		0	0											1.38422						0	1.38928		0	0
0	0		0	0		0	0											1.17798						0	1.38928		0	0
0	0		0	0		0	0											1.00192						0	1.38928		0	0
0	0		0	0		0	0											1.00435						0	1.38928		0	0
0	0		0	0		0	0											1.13563						0	1.38928		0	0
0	0		0	0		0	0											0.786581						0	1.38928		0	0
0	0		0	0		0	0											1.05299						0	1.38928		0	0
0	0		0	0		0	0											0.893356						0	1.38928		0	0
0	0		0	0		0	0											1.16374						0	1.38928		0	0
0	0		0	0		0	0											1.09559						0	1.38928		0	0
0	0		0	0		0	0											0.986285						0	1.38928		0	0
0	0		0	0		0	0											1.43875						0	1.38928		0	0
0	0		0	0		0	0											0.952915						0	1.38928		0	0
0	0		0	0		0	0											0.871826						0	1.38928		0	0
0	0		0	0		0	0											0.859785						0	1.38928		0	0
0	0		0	0		0	0											1.00458						0	1.38928		0	0
0	0		0	0		0	0											1.16203						0	1.38928		0	0
0	0		0	0		0	0											1.45885						0	1.38928		0	0
0	0		0	0		0	0											0.976505						0	1.38928		0	0
0	0		0	0		0	0											0.970003						0	1.38928		0	0
0	0		0	0		0	0											0.933355						0	1.38928		0	0
0	0		0	0		0	0											1.04783						0	1.38928		0	0
0	0		0	0		0	0											0.95113						0	1.38928		0	0
0	0		0	0		0	0											1.14241						0	1.38928		0	0
0	0		0	0		0	0											1.49136						0	1.38928		0	0
0	0		0	0		0	0											0.929882						0	1.38928		0	0
0	0		0	0		0	0											1.22473						0	1.38928		0	0
0	0		0	0		0	0											1.21633						0	1.38928		0	0
0	0		0	0		0	0											1.14202						0	1.38928		0	0
0	0		0	0		0	0											0.890736						0	1.38928		0	0
0	0		0	0		0	0											1.29682						0	2.77855		0	0
0	0		0	0		0	0											0.914809						0	2.77855		0	0
0	0		0	0		0	0											1.03473						0	2.77855		0	0
0	0		0	0		0	0											0.806858						0	2.77855		0	0
0	0		0	0		0	0											1.32226						0	2.77855		0	0
0	0		0	0		0	0											0.887766						0	2.77855		0	0
0	0		0	0		0	0											0.879786						0	2.77855		0	0
0	0		0	0		0	0											0.83198						0	2.77855		0	0
0	0		0	0		0	0											0.775445						0	2.77855		0	0
0	0		0	0		0	0											0.680509						0	2.77855		0	0
0	0		0	0		0	0											0.840374						0	2.77855		0	0
0	0		0	0		0	7.75194											0.884441						0	2.77855		0	0
0	0		0	0		0	7.75194											0.964683						0	2.77855		0	0
0	0		0	0		0	7.75194																	0	2.77855		0	0
0	0		0	0		0	7.75194																	0	2.77855		0	0
0	6.37755		0	0		0	7.75194																	0	4.16782		0	0
0	6.37755		0	0		0	7.75194																	0	4.16782		0	0
0	6.37755		0	0		0	7.75194																	1.38928	4.16782		0	0
0	6.37755		0	0		0	7.75194																	1.38928	5.5571		0	0
0	6.37755		0	0		0	15.5039																	1.38928			0	0
0	6.37755		0	0		0																		1.38928			0	0
0	6.37755		0			0																		1.38928			0
0	6.37755		0			0																		1.38928			0
0	6.37755		0			0																		1.38928			0
0	12.7551		0			0																		1.38928			0
0	19.1327		0			0																		1.38928			0
0			0			0																		1.38928			0
0			0			0																		1.38928			0
0			0			0																		1.38928			0
0			0			0																		1.38928			0
0			0			0																		1.38928			0
0			0			0																		1.38928			0
0			0			0																		1.38928			0
0			0			0																		1.38928			0
0			0			0																		1.38928			0
0			0			0																		1.38928			0
0			0			0																		1.38928			0
0			0			0																		1.38928			0
0			0			0																		1.38928			0
0			0			0																		1.38928			0
0			0			0																		1.38928			0
0			0			0																		1.38928			0
0			0			0																		1.38928			0
0			0			0																		1.38928			0
0			0			0																		1.38928			0
0			0			0																		1.38928			0
0			0			0																		1.38928			0
0			0			0																		1.38928			0
0			0			0																		1.38928			0
0			0			0																		1.38928			0
0			0			0																		1.38928			0
0			0			0																		1.38928			0
0			0			0																		1.38928			0
0			0			0																		1.38928			0
0			0			0																		1.38928			0
0			0			0																		1.38928			0
0			0			0																		2.77855			0
0			0			0																		2.77855			2.67953
0			0			0																		2.77855			2.67953
0			0			0																		2.77855			2.67953
0			0			0																		2.77855			2.67953
0			0			0																		2.77855			2.67953
0			0			0																		2.77855			2.67953
0			0			0																		2.77855			2.67953
0			0			0																		2.77855			2.67953
0			0			0																		2.77855			2.67953
0			0			0																		2.77855			2.67953
0			0			0																		2.77855			2.67953
0			0			0																		2.77855			2.67953
0			0			0																		2.77855			2.67953
6.37755			0			7.75194																		2.77855			2.67953
6.37755			0			7.75194																		2.77855			2.67953
6.37755			0			7.75194																		2.77855			2.67953
6.37755			0			7.75194																		2.77855			2.67953
6.37755			0			7.75194																		2.77855			2.67953
6.37755			0			7.75194																		2.77855			2.67953
6.37755			0			7.75194																		2.77855			2.67953
6.37755			0			7.75194																		2.77855			2.67953
6.37755			0			7.75194																		2.77855			2.67953
6.37755			0			7.75194																		2.77855			2.67953
6.37755			0			7.75194																		2.77855			2.67953
6.37755			0			7.75194																		2.77855			2.67953
6.37755			0			7.75194																		4.16782			2.67953
6.37755			0			7.75194																		4.16782			2.67953
6.37755			0			7.75194																		4.16782			2.67953
6.37755			8.93655			7.75194																		4.16782			2.67953
6.37755			8.93655			15.5039																		4.16782			2.67953
6.37755			8.93655			23.2558																		4.16782			2.67953
6.37755			8.93655			23.2558																		4.16782			2.67953
6.37755			8.93655																					4.16782			5.35906
6.37755			8.93655																					6.94637			5.35906
12.7551			8.93655																					6.94637			5.35906
12.7551			8.93655																					8.33565			5.35906
12.7551			8.93655																								5.35906
12.7551			8.93655																								5.35906
			8.93655																								5.35906
			8.93655																								5.35906
			8.93655																								5.35906
			8.93655																								8.03858
			17.8731

## Sheet: Figure 8
Females 6-10 days							Females 22-25 days							Males 6-10 days							Males 22-25 days
M GS-elav;+ control treatment	M GS-elav;+ RU486 treatment	M GS-elav; Uas-Shot egc control treatment	M GS-elav; Uas-Shot egc RU486 treatment	M GS-elav; Uas-EB1-cherry control treatment	M GS-elav; Uas-EB1-cherry RU486 treatment		M GS-elav;+ control treatment	M GS-elav;+ RU486 treatment	M GS-elav; Uas-Shot egc control treatment	M GS-elav; Uas-Shot egc RU486 treatment	M GS-elav; Uas-EB1-GFP control treatment	M GS-elav; Uas-EB1-GFP RU486 treatment		M GS-elav;+ control treatment	M GS-elav;+ RU486 treatment	M GS-elav; Uas-Shot egc control treatment	M GS-elav; Uas-Shot egc RU486 treatment	M GS-elav; Uas-EB1-GFP control treatment	M GS-elav; Uas-EB1-GFP RU486 treatment		M GS-elav;+ control treatment	M GS-elav;+ RU486 treatment	M GS-elav; Uas-Shot egc control treatment	M GS-elav; Uas-Shot egc RU486 treatment	M GS-elav; Uas-EB1-GFP control treatment	M GS-elav; Uas-EB1-GFP RU486 treatment
2.55728	2.55728	2.95522	3.22388	2.39307	2.60116		2.90092	4.03606	2.84698	2.84698	2.46809	2.54521		3.14947	3.05684	2.94304	2.94304	1.32377	1.32377		2.2	2.2	2.41509	2.41509	1.3356	1.37868
2.46594	2.55728	2.63158	2.41791	2.08333	2.49711		2.64867	4.03606	2.84698	2.84698	2.46809	2.46809		3.05684	2.87158	2.75316	2.544	1.32377	1.32377		2.13125	1.96524	2.41509	2.41509	1.29252	1.37868
2.46594	2.55728	2.38487	2.05592	1.97688	2.28902		2.63697	4.03606	2.66904	2.84698	2.39096	2.39096		2.96421	2.87158	2.54396	2.38496	1.32377	1.32377		2.13125	1.96524	2.33962	2.41509	1.29252	1.3356
2.37461	2.55728	2.13816	1.90743	1.97688	2.08093		2.63697	3.78381	2.58007	2.84698	2.2367	2.39096		2.87158	2.87158	2.38496	2.226	1.32377	1.28484		2.0625	1.96524	2.18868	2.00308	1.29252	1.29252
2.37461	2.55728	2.05592	1.84166	1.87283	2.08093		2.63697	3.65768	2.31317	2.84698	2.15957	2.39096		2.48389	2.87158	1.98747	2.1465	1.32377	1.28484		2.0625	1.96524	2.18868	1.93846	1.29252	1.29252
2.37461	2.46594	1.89145	1.80921	1.86826	1.97688		2.61818	3.2793	2.22876	2.84698	2.08245	2.31383		2.40862	2.68632	1.98747	2.1465	1.32377	1.28484		1.96524	1.96524	1.93846	1.93846	1.29252	1.29252
2.28328	2.19195	1.72697	1.80921	1.66474	1.97688		2.55457	3.10303	2.2242	2.84698	2.08245	2.21138		2.33335	2.59368	1.90797	2.1465	1.32377	1.28484		1.96524	1.96524	1.93846	1.80923	1.24943	1.29252
2.24794	2.19195	1.72697	1.72697	1.58084	1.94012		2.55457	3.10303	2.15686	2.75801	2.00532	2.21138		2.22316	2.59368	1.82847	2.067	1.2459	1.2459		1.96524	1.93531	1.93846	1.74462	1.24943	1.29252
2.19195	2.10062	1.71011	1.64474	1.50898	1.94012		2.47216	3.00606	2.01307	2.75801	1.88618	2.21138		2.22316	2.50105	1.82353	2.06697	1.20697	1.2459		1.96524	1.93531	1.93846	1.73585	1.24878	1.2878
2.19195	2.03719	1.71011	1.64434	1.5	1.86826		2.47216	3.00606	1.9573	2.75801	1.77394	2.21138		2.18281	2.40862	1.82353	2.06697	1.16803	1.20697		1.96524	1.93531	1.80923	1.68	1.24878	1.24943
2.10062	2.00929	1.71011	1.64434	1.45665	1.76879		2.42424	2.90909	1.77936	2.75801	1.77394	2.21138		2.16216	2.16216	1.82353	1.9875	1.1291	1.20697		1.96524	1.90383	1.68	1.55172	1.24878	1.24943
2.00929	1.96694	1.64434	1.61194	1.4375	1.75		2.30735	2.90092	1.77936	2.75801	1.62602	2.15957		2.16216	2.16216	1.82353	1.90797	1.09016	1.20697		1.96524	1.90383	1.55172	1.55172	1.24878	1.24943
1.91796	1.91796	1.64434	1.57856	1.43713	1.66474		2.30735	2.81212	1.5098	2.75801	1.61424	2.15957		2.16216	2.16216	1.82353	1.89873	1.05899	1.20697		1.95305	1.90383	1.55172	1.55172	1.24878	1.24878
1.91796	1.91796	1.61194	1.57856	1.3526	1.6527		2.27028	2.63697	1.43791	2.75801	1.61424	2.15957		2.16216	2.16216	1.82353	1.8285	1.05899	1.20697		1.95305	1.90383	1.55172	1.55172	1.24878	1.24878
1.8967	1.91796	1.61194	1.5625	1.29341	1.5625		2.2303	2.61818	1.38005	2.66904	1.61424	2.08245		2.16216	2.16216	1.76471	1.82353	1.05899	1.20697		1.95305	1.89202	1.55172	1.55172	1.24878	1.20976
1.8967	1.8967	1.57856	1.5625	1.25	1.56069		2.14254	2.55457	1.38005	2.66904	1.5638	2.0813		2.16216	2.16216	1.76471	1.82353	1.05899	1.20697		1.95305	1.87483	1.55172	1.55172	1.20976	1.20976
1.8472	1.8472	1.57612	1.51279	1.1497	1.50898		2.03636	2.55457	1.38005	2.58007	1.46543	1.92819		2.16216	2.13053	1.66948	1.82353	1.05899	1.20697		1.93531	1.84241	1.55172	1.55172	1.20976	1.20976
1.8472	1.8472	1.57612	1.48026	1.14451	1.45665		1.98884	2.47216	1.33693	2.58007	1.46291	1.82114		2.13053	2.13053	1.66948	1.82353	1.05899	1.20697		1.93531	1.84241	1.55172	1.55172	1.20635	1.20976
1.82662	1.8472	1.57612	1.48026	1.14451	1.29341		1.98884	2.47216	1.33693	2.58007	1.41246	1.7561		2.13053	2.13053	1.64706	1.76471	1.05899	1.20697		1.93531	1.84241	1.55172	1.55172	1.17073	1.20976
1.82645	1.8472	1.57612	1.44702	0.934132	1.22156		1.92857	2.42424	1.2938	2.4911	1.36585	1.69106		2.10755	2.10755	1.64706	1.76471	1.05899	1.20697		1.90383	1.84241	1.55172	1.50323	1.16327	1.20976
1.82645	1.8472	1.57612	1.39803	0.875	1.1497		1.89532	2.30735	1.2938	2.4911	1.36585	1.62602		2.09459	2.09459	1.57171	1.76471	1.05899	1.16803		1.90383	1.81436	1.55172	1.50323	1.13171	1.20976
1.82645	1.8472	1.5625	1.39803	0.833333	1.14451		1.8683	2.30735	1.25067	2.40214	1.31157	1.61424		2.09459	2.09459	1.52941	1.6695	1.05899	1.16803		1.90383	1.81436	1.55172	1.50323	1.12018	1.20976
1.78947	1.8472	1.51279	1.39803	0.8125	1.00599		1.8683	2.27028	1.25067	2.40214	1.31117	1.61424		2.09459	2.09459	1.52941	1.66948	1.05899	1.1291		1.90383	1.8	1.55172	1.50323	1.10175	1.20976
1.78947	1.8472	1.51279	1.39803	0.718563	0.9375		1.8683	2.22494	1.24555	2.31317	1.21068	1.61424		2.09459	2.09459	1.52259	1.59	1.05899	1.1291		1.90383	1.8	1.55077	1.50323	1.10175	1.20976
1.78947	1.8472	1.51279	1.38124	0.646707	0.934132		1.8683	2.06013	1.22222	2.31317	1.17073	1.61424		2.09459	2.09459	1.47348	1.58824	1.05899	1.09016		1.90383	1.7875	1.55077	1.50323	1.10175	1.20635
1.78947	1.8472	1.44702	1.31579	0.624278	0.75		1.81292	2.03636	1.16442	2.22876	1.16024	1.61424		2.09459	2.03228	1.47348	1.51048	1.05899	1.05899		1.90383	1.7875	1.50323	1.50323	1.10175	1.20635
1.78916	1.82662	1.43284	1.31547	0.624278	0.502994		1.80804	1.97773	1.16442	2.22876	1.10979	1.61424		2.03789	2.02703	1.47348	1.47348	1.05899	1.05899		1.89202	1.781	1.50323	1.45474	1.10175	1.20635
1.7562	1.82662	1.43284	1.31547	0.624278	0.431138		1.80804	1.92857	1.15315	2.2242	1.0089	1.61424		2.03228	2.02703	1.47348	1.43098	1.05899	1.05899		1.87483	1.781	1.50323	1.45474	1.10175	1.20635
1.75253	1.82662	1.38508	1.31547	0.555556	0.312139		1.7868	1.92857	1.15315	2.13523	0.908012	1.61424		2.03228	2.02703	1.47348	1.42436	1.05899	1.05899		1.84241	1.74545	1.50323	1.45474	1.10175	1.17073
1.75253	1.82662	1.38124	1.31547	0.431138	0.277778		1.7868	1.92857	1.15315	2.13523	0.848404	1.61424		1.94526	1.95946	1.47059	1.41176	1.05899	1.05899		1.84241	1.74545	1.50323	1.45474	1.10175	1.16327
1.73529	1.82662	1.38124	1.31547	0.375	0.104046		1.7868	1.89532	1.15315	2.13523	0.694149	1.61424		1.89189	1.95946	1.43098	1.35148	1.05899	1.05899		1.84241	1.74545	1.50323	1.43709	1.10175	1.16327
1.73529	1.82645	1.31547	1.31547	0.312139	0		1.76578	1.8683	1.15315	2.04626	0.617021	1.61424		1.88174	1.95946	1.43098	1.32613	1.05123	1.05899		1.84241	1.74545	1.50323	1.40625	1.10175	1.16327
1.69777	1.82645	1.31547	1.31547	0.312139	0		1.73097	1.8683	1.11712	2.04626	0.539894	1.61424		1.82432	1.88174	1.42436	1.272	1.0259	1.0259		1.83099	1.74545	1.48344	1.39073	1.06836	1.16327
1.69777	1.8073	1.31547	1.31547	0.287425			1.73051	1.80804	1.11712	2.01307	0.539894	1.5638		1.80647	1.88174	1.42405	1.23529	0.992805	1.0259		1.83099	1.71958	1.45474	1.39073	1.06836	1.13171
1.68595	1.78947	1.31547	1.28955	0.277778			1.701	1.80804	1.07817	1.9573	0.462766	1.5638		1.80647	1.88174	1.42405	1.1925	0.934426	1.0259		1.83099	1.71875	1.45474	1.35776	1.03498	1.12018
1.68595	1.78947	1.31547	1.2497	0.208093			1.701	1.74777	0.88968	1.86928	0.455285	1.5638		1.73913	1.85263	1.37525	1.1925	0.66187	1.01229		1.81651	1.70642	1.42154	1.35776	1.03498	1.12018
1.68595	1.78916	1.2497	1.2497	0.208093			1.701	1.701	0.711744	1.86833	0.403561	1.5638		1.73913	1.82432	1.35148	1.17878	0.545082	1.01229		1.81436	1.70642	1.42154	1.35776	1.03498	1.12018
1.67402	1.78916	1.2497	1.2497	0.143713			1.67513	1.701	0.355872	1.86833	0.403561	1.5638		1.73913	1.82432	1.35148	1.17647	0.545082	0.992805		1.81436	1.70642	1.40625	1.35776	1.00159	1.12018
1.67402	1.78916	1.2497	1.2497	0.104046			1.67513	1.701	0.355872	1.69039	0.385638	1.5638		1.7312	1.80647	1.35148	1.11765	0.389344	0.992805		1.8	1.6934	1.40625	1.30927	0.968203	1.12018
1.64396	1.78916	1.2497	1.2497	0			1.64848	1.701	0.301887	1.69039	0.385638	1.5638		1.72414	1.80647	1.32911	1.11298	0.311475	0.992805		1.8	1.69091	1.39073	1.30927	0.934817	1.12018
1.643	1.7562	1.18392	1.2497				1.64784	1.701	0.215686	1.5817	0.20178	1.5638		1.68919	1.73913	1.32613	1.08055	0.198561	0.992805		1.781	1.69091	1.35776	1.29801	0.904762	1.12018
1.6163	1.7562	1.18392	1.24179				1.64784	1.701	0.215633	1.5817	0.154255	1.5638		1.65593	1.73913	1.29412	1.05882	0.116803	0.959712		1.781	1.69091	1.35776	1.26078	0.868045	1.10175
1.6157	1.7562	1.18392	1.23355				1.64784	1.701	0.177936	1.38005	0.154255	1.51335		1.65593	1.7312	1.27701	1.0443		0.959712		1.76995	1.69091	1.29801	1.21229	0.861678	1.10175
1.6157	1.7562	1.18392	1.19403				1.63965	1.64784	0.177936	1.38005	0.130081	1.51335		1.61638	1.7312	1.27701	1.03348		0.959712		1.76147	1.65817	1.26078	1.21229	0.858537	1.10175
1.57229	1.75253	1.18392	1.18392				1.59468	1.64784	0.172507	1.38005	0	1.51335		1.58066	1.68478	1.27198	1		0.934426		1.75388	1.65817	1.2053	1.21229	0.819512	1.10175
1.51807	1.73529	1.18392	1.18392				1.59468	1.64784	0.088968	1.38005	0	1.51335		1.5625	1.68478	1.27198	0.941176		0.934426		1.74545	1.65817	1.16308	1.2053	0.818594	1.10175
1.50085	1.73494	1.15132	1.15132				1.59468	1.64784	0.071895	1.38005	0	1.51335		1.55405	1.68478	1.27198	0.882353		0.895491		1.74545	1.63636	1.15894	1.2053	0.77551	1.10175
1.4787	1.73175	1.14627	1.15132				1.59468	1.64784	0.071895	1.33693	0	1.49594		1.50539	1.65593	1.19248	0.795		0.895491		1.74545	1.59676	1.15894	1.16379	0.77551	1.10175
1.4787	1.73175	1.11815	1.15132				1.59468	1.62723	0.071895	1.33693	0	1.46291		1.48211	1.63044	1.17878	0.764706		0.860431		1.74545	1.59633	1.1153	1.16379	0.767886	1.10175
1.47521	1.73175	1.11815	1.11815				1.56696	1.62723	0	1.33693	0	1.46291		1.48211	1.58066	1.17878	0.736739		0.860431		1.74545	1.58182	1.11258	1.06681	0.741463	1.10175
1.46386	1.73175	1.07463	1.11815				1.5657	1.59468	0	1.33693	0	1.46291		1.46739	1.52174	1.13924	0.7155		0.778688		1.74545	1.58182	1.01987	1.06681	0.732427	1.10175
1.4613	1.68595	1.05238	1.06908				1.5657	1.5657	0	1.2938	0	1.3883		1.45474	1.50539	1.0443	0.7155		0.778688		1.71958	1.57244	1.01832	1.06681	0.21542	1.10175
1.44312	1.68072	1.05075	1.06908				1.55152	1.54153	0	1.2938	0	1.3883		1.41304	1.50539	1.03348	0.705882		0.778688		1.71958	1.54128	0.927152	1.06623	0.200318	1.09268
1.44312	1.67402	0.920828	1.05238				1.48837	1.54153	0	1.25067	0	1.36202		1.40086	1.48649	0.953986	0.705882		0.778688		1.70642	1.54128	0.927152	1.06623	0.129252	1.0771
1.42393	1.67402	0.904605	1.05238				1.4833	1.51352	0	1.24555		1.36202		1.40086	1.41304	0.953986	0.705882		0.761151		1.70642	1.54128	0.921336	1.01832	0.117073	1.06836
1.42393	1.67402	0.904605	1.05238				1.44643	1.5067	0	1.24555		1.31117		1.38947	1.41304	0.949367	0.647059		0.728057		1.70642	1.48624	0.904616	0.969828	0	1.06836
1.40964	1.64396	0.904605	1.05238				1.43522	1.5067	0	1.24555		1.23577		1.35485	1.35485	0.88409	0.636		0.728057		1.70642	1.46479	0.904616	0.880795		1.06836
1.40496	1.62651	0.855055	0.986602				1.43522	1.48837	0	1.20755		1.23404		1.35135	1.34698	0.882353	0.56962		0.700819		1.6934	1.44375	0.880795	0.78808		1.06836
1.40496	1.6163	0.855055	0.986602				1.27575	1.4833	0	1.20755		1.21068		1.34698	1.27958	0.78585	0.5565		0.700819		1.6934	1.39101	0.834437	0.78808		1.06836
1.3854	1.6163	0.855055	0.986602				1.27575	1.44643	0	1.15658		1.17073		1.30435	1.20431	0.78585	0.556492		0.694964		1.6934	1.39101	0.824354	0.754717		1.06836
1.3854	1.6163	0.855055	0.920828				1.26061	1.38616		1.15315		1.16024		1.30435	1.20431	0.78585	0.476993		0.661885		1.69091	1.375	0.775862	0.727371		1.06836
1.36997	1.6157	0.822368	0.920828				1.20536	1.3289		1.15315		1.10979		1.29684	1.20431	0.71549	0.476993		0.584016		1.69091	1.3511	0.602649	0.695364		1.06836
1.36997	1.57229	0.80597	0.920828				1.16944	1.32589		1.15315		1.10979		1.2931	1.20431	0.71549	0.476993		0.428279		1.69091	1.28969	0.436422	0.678879		1.06836
1.36997	1.55857	0.789282	0.904605				1.08482	1.31849		1.15315		1.07979		1.2931	1.20421	0.71549	0.411765		0.231655		1.69091	1.28169	0.301887	0.649007		1.03498
1.36917	1.55857	0.789282	0.904605				1.02455	1.27575		1.12129		1.05935		1.27958	1.19565	0.647059	0.411765		0.165468		1.69091	1.25455	0.258462	0.602649		1.03498
1.36917	1.55263	0.789282	0.855055				1.00997	1.27575		1.12129		1.04065		1.27958	1.19565	0.635991	0.352941		0.155738		1.63636	1.22827	0.242457	0.602649		1.03498
1.35542	1.55263	0.740132	0.855055				0.956811	1.15367		1.08108		0.925532		1.27958	1.18535	0.635991	0.317995		0.116803		1.63292	1.22066	0.242457	0.533405		1.03498
1.35542	1.54546	0.723508	0.81194				0.904018	1.11628		1.08108		0.908012		1.20431	1.14865	0.635991	0.294695		0.116803		1.63292	1.20957	0.193966	0.463576		1.03401
1.35542	1.53347	0.657895	0.789281				0.882889	1.08482		1.06762		0.908012		1.20431	1.13147	0.58939	0.28481		0.077869		1.59676	1.20957	0.193846	0.324503		1.03401
1.33471	1.50085	0.657895	0.789281				0.797342	1.07127		1.06762		0.857567		1.20431	1.12904	0.56962	0.28481		0.038934		1.59676	1.16686	0.193846	0.258462		1.03401
1.33471	1.50085	0.657735	0.789281				0.797342	1.06667		1.03504		0.807122		1.20421	1.07759	0.556492	0.238497		0.038934		1.59633	1.14909	0.145474	0.150943		1.03401
1.33471	1.50085	0.657735	0.789281				0.797342	0.988864		0.88968		0.780488		1.18534	1.05377	0.556492	0.189873		0.033094		1.58685	1.14909	0.145474	0.129231		0.99093
1.32767	1.47521	0.657735	0.789281				0.756762	0.969697		0.88968		0.694149		1.18534	1.05377	0.49116	0.189873		0.033094		1.58182	1.14545	0.129231	0.096983		0.99093
1.3012	1.47521	0.620896	0.740132				0.756762	0.824053		0.828829		0.694149		1.13147	1.05377	0.476993	0.176471		0		1.58182	1.14545	0.075472	0.096983		0.99093
1.27864	1.47521	0.591961	0.740132				0.69103	0.741648		0.733154		0.650406		1.11158	1.01895	0.470588	0.158998		0		1.57244	1.10545	0.075472	0.096983		0.99093
1.26995	1.46385	0.591961	0.723508				0.662946	0.741648		0.6469		0.605341		1.07759	0.978503	0.397494	0.098232		0		1.57244	1.09091	0.064615	0.0927152		0.99093
1.26995	1.4613	0.591961	0.723508				0.602679	0.723214		0.6469		0.585366		1.07759	0.978503	0.397494	0.098232		0		1.51196	1.04403	0.048491	0.075472		0.99093
1.26446	1.44312	0.591961	0.723508				0.542411	0.659243		0.533808		0.539894		1.07759	0.978503	0.39293	0.079499		0		1.48624	1.03125	0.048491	0.064615		0.968203
1.26446	1.40964	0.575658	0.657895				0.484848	0.659243		0.301887		0.462766		1.05377	0.978503	0.379747	0		0		1.47273	0.9625	0	0.048491		0.904762
1.25964	1.40496	0.575658	0.657895				0.484848	0.584718		0.301887		0.462766		1.05377	0.978503	0.379747	0		0		1.45148	0.9625	0	0.0463576		0.901431
1.25964	1.40496	0.537313	0.657895				0.484848	0.576837		0.215633		0.462766		1.05377	0.978503	0.352941	0		0		1.45148	0.825688	0	0		0.868045
1.24699	1.40496	0.394641	0.620896				0.425249	0.482143		0		0.462766		1.05377	0.978261	0.352941	0		0		1.45148	0.75625	0	0		0.861678
1.20487	1.40496	0.38209	0.620896				0.412027	0.425249		0		0.390244		1.02371	0.969828	0.34381	0		0		1.45148	0.725742	0	0		0.861678
1.20487	1.40496	0.38209	0.591961				0.412027	0.412027		0		0.385638		1.01895	0.926316	0.2947	0		0		1.43119	0.715596	0	0		0.861678
1.19422	1.3854	0.328947	0.591961				0.390863	0.412027		0		0.231383		0.978503	0.926316	0.28481	0		0		1.41252	0.715596	0	0		0.818594
1.19422	1.36997	0.328867	0.575658				0.329621	0.361607		0		0.231383		0.978503	0.915948	0.238497			0		1.39101	0.675551	0	0		0.77551
1.19277	1.36997	0.328867	0.525373				0.329621	0.318937		0		0.231383		0.978503	0.903234	0.238497			0		1.39101	0.675551	0	0		0.77551
1.18731	1.33471	0.268657	0.493421				0.290909	0.301339		0		0.0771277		0.978261	0.903234	0.235294			0		1.39101	0.654545	0	0		0.732427
1.1545	1.33471	0.263094	0.477612				0.252254	0.301339				0.0771277		0.969828	0.903234	0.235294			0		1.39101	0.614137	0	0		0.732427
1.1501	1.32767	0.246711	0.460414				0.247216	0.301339				0.0771277		0.903234	0.903234	0.189873			0		1.37615	0.614137	0			0.517007
1.12397	1.27864	0.191045	0.411184				0.241071	0.265781				0.0504451		0.878378	0.869565	0.189873					1.33053	0.614137	0			0.517007
1.12397	1.26446	0.164474	0.394641				0.193939	0.265781				0.0504451		0.833684	0.862069	0.158998					1.33053	0.604785	0			0.468293
1.12397	1.26446	0.164474	0.394641				0.193939	0.247216				0		0.833684	0.833684	0.117647					1.30909	0.604785				0.434022
1.05372	1.26446	0.134328	0.328867				0.180804	0.241071				0		0.827964	0.833684	0.09823					1.25455	0.6				0.387755
1.03012	1.26446	0.131547	0.328867				0.167513	0.241071				0		0.827964	0.827964	0.079499					1.25455	0.544307				0.387755
1.00464	1.26446	0.095522	0.286567				0.164811	0.212625				0		0.827964	0.827964	0.058824					1.22827	0.544307				0.344671
0.983472	1.25964	0.082237	0.263094				0.159468	0.212625				0		0.815217	0.76087	0.058824					1.22827	0.49131				0.172336
0.983472	1.25964	0.0657735	0.246711				0.159468	0.193939				0		0.810811	0.75431	0.04912					1.21101	0.488263				0.117073
0.983472	1.24699	0	0.246711				0.126127	0.164811						0.752695	0.75431	0					1.20957	0.483828				0.117073
0.983472	1.24699	0	0.164474				0.120536	0.159468						0.752695	0.75431	0					1.16686	0.440367				0.100159
0.981324	1.20487	0	0.164474				0.120536	0.106312						0.743243	0.752695	0					1.09859	0.429896				0.0390244
0.931034	1.19422	0	0.164474				0.120536	0.106312						0.741053	0.743243	0					1.04403	0.4125				0.0333863
0.913224	1.19422	0	0.143284				0.0969697	0.082405						0.741053	0.706522	0					0.976526	0.4125				0.0333863
0.865874	1.18731	0	0.082237				0.0824053	0.0602679						0.741053	0.677425	0					0.915493	0.381818				0
0.842976	1.12397		0.082237				0.0824053	0.0602679						0.706522	0.677425	0					0.818182	0.368482				0
0.842976	1.12397		0.0657735				0.0824053	0.0602679						0.706522	0.677425						0.798379	0.362871				0
0.842976	1.09597		0.0657735				0.0824053	0.0602679						0.700431	0.675676						0.763636	0.34375				0
0.821981	1.08434		0.047761				0.0602679	0.0602679						0.648421	0.675676						0.675551	0.34375				0
0.821981	1.04057		0				0.0602679	0.0602679						0.648421	0.675676						0.671361	0.307069				0
0.821981	1.04057		0				0.0602679	0.0531561						0.648421	0.652174						0.671361	0.302393
0.821501	1.04057		0				0.0531561	0.0531561						0.646552	0.602156						0.610329	0.275
0.772728	0.983472						0.0531561	0						0.608108	0.602156						0.6	0.275
0.772728	0.931034						0	0						0.602156	0.602156						0.549296	0.244131
0.750424	0.921687						0	0						0.602156	0.55579						0.488263	0.244131
0.73065	0.913313						0	0						0.592672	0.55579						0.488263	0.241914
0.73065	0.913313						0	0						0.55579	0.55579						0.488263	0.218182
0.73065	0.913224						0	0						0.55579	0.540541						0.488263	0.218182
0.711968	0.913224						0	0						0.543478	0.526886						0.483828	0.184241
0.704819	0.913224						0	0						0.526886	0.526886						0.381818	0.184241
0.692699	0.876268						0	0						0.526886	0.451617						0.307069	0.165138
0.639319	0.86747						0	0						0.484914	0.451617						0.302393	0.163636
0.596386	0.842976						0	0						0.463158	0.451617						0.275229	0.163636
0.57725	0.842976						0	0						0.451617	0.451617						0.245655	0.1375
0.561984	0.821981						0	0						0.376347	0.451617						0.241914	0.122828
0.547988	0.821981						0	0						0.376347	0.451617						0.241914	0.122828
0.547988	0.772728						0	0						0.326087	0.376347						0.20625	0.122827
0.519525	0.750424						0	0						0.323276	0.370526						0.181435	0.122827
0.491736	0.73065						0	0						0.301078	0.301078						0.165138	0.110092
0.4618	0.73065						0	0						0.301078	0.301078						0.163636	0.06875
0.456656	0.73065						0	0						0.301078	0.301078						0.163636	0.061414
0.456656	0.73065						0	0						0.301078	0.301078						0.163636	0.0604785
0.456656	0.73065						0	0						0.301078	0.277895						0.1375	0.0604785
0.456656	0.70248						0	0						0.277895	0.277895						0.122828	0.0550459
0.456656	0.692699						0	0						0.277895	0.277895						0.122828	0.0550459
0.456656	0.639319						0	0						0.277895	0.277895						0.120957	0.0545455
0.421488	0.639319						0	0						0.277895	0.277895						0.109091	0.0545455
0.404075	0.639319						0	0						0.277895	0.271739						0.06875	0.0545455
0.383367	0.639319							0						0.27027	0.27027						0.0604785	0
0.365325	0.634975							0						0.269397	0.225808						0.0604785	0
0.365325	0.632232							0						0.225808	0.225808						0.0550459	0
0.365325	0.632232													0.217391	0.225808						0.0545455	0
0.365325	0.632232													0.202703	0.217391						0.0545455	0
0.365325	0.547988													0.202703	0.217391						0.0545455	0
0.365325	0.547988													0.185263	0.202703						0.0545455	0
0.365325	0.547988													0.185263	0.163043						0	0
0.35124	0.547988													0.185263	0.150539						0	0
0.288625	0.547988													0.185263	0.150539						0	0
0.280992	0.487952													0.185263	0.150539						0	0
0.273994	0.456656													0.185263	0.150539						0	0
0.273994	0.421488													0.185263	0.135135						0	0
0.273994	0.421488													0.150539	0.135135						0	0
0.273994	0.383367													0.150539	0.108696						0	0
0.2309	0.365325													0.150539	0.092632						0	0
0.219067	0.3286													0.150539	0.092632						0	0
0.219067	0.288625													0.135135	0.092632						0	0
0.210744	0.280992													0.107759	0.092632						0	0
0.182663	0.280992													0.092632	0.092632						0	0
0.182663	0.273994													0.092632	0.075269						0	0
0.182663	0.273994													0.075269	0.067568						0	0
0.1643	0.273994													0.075269	0.067568						0	0
0.1643	0.273994													0.067568	0.067568						0	0
0.140496	0.273834													0.067568	0						0	0
0.140496	0.2309													0.0538793	0						0	0
0.140496	0.216867																				0	0
0.140496	0.210744																				0	0
0.11545	0.210744																				0	0
0.109533	0.182663																				0	0
0.109533	0.173175																				0	0
0.091331	0.173175																				0	0
0.091331	0.1643																				0	0
0.091331	0.140496																				0	0
0.091331	0.11545																				0	0
0.091331	0.091331																				0	0
0.057725	0.070248																				0	0
0.057725	0.057725																				0	0
0.054217	0.057725																				0	0
0.054217	0																				0	0
0	0																				0	0
0	0																				0	0
0	0																				0	0
0	0																				0
0	0																				0
0																					0
0																					0
0																					0
0																					0
0																					0
0
0

## Sheet: S2 Figure  
5	14	23	31
201	242	199	208
216	279	181	259
158	194	168	168
152	183	146	307
87	253	279	213
92		201	254
139		204	225
143		156	234
106		230	287
151		242	242
117			254
127

## Sheet: S3 Figure 
Axon Diameter			Axon swellings			Terminal morphology
young	old		0	0.052986			Normal	Swollen+Broken
0.643823	0.520739		0.025875	0.087792		young	298	2
0.63195	0.454369		0	0.033098		old	371	114
0.59318	0.427335		0	0.076231
0.687761	0.507876		0	0
0.599927	0.504696		0	0.034449
0.645733	0.365706		0	0.03978
0.696627	0.58902		0	0
0.766382	0.480273		0	0
0.542084	0.487309		0	0
0.691083	0.48668		0	0.01982
0.595231	0.632338		0	0
0.679702	0.563595		0	0
0.878754	0.873562		0	0
0.888702	0.52096		0	0
0.754179	0.56646		0	0
0.987388	0.635412		0	0
1.01467	0.632818		0.031631	0
0.924156	0.541807		0	0
0.725833	0.572839		0	0
0.743715	0.524963		0	0
0.76625	0.707678		0.025038	0.04272
0.846793	0.558353		0	0.028504
0.599525	0.454796		0	0
0.641109	0.425114		0.029485	0
0.632826	0.5792		0	0.050887
0.662384	0.549678		0	0.035066
1.04496	0.67806		0	0
0.779743	0.467953		0	0.022642
0.773995	0.56048		0	0.020361
0.69877	0.652379		0.021226	0.027956
0.631333	0.602269		0	0.024792
0.775955	0.631562		0	0
0.621272	0.664042		0	0
0.891461	0.696725		0.048802	0
0.647779	0.723084		0	0.02131
0.659398	0.62951		0	0
0.736529	0.818447		0.015074	0.032507
0.669734	0.668793		0	0
0.813474	0.625327		0	0.064033
0.960526	0.521061		0	0
0.897382	0.668267		0	0
0.967986	0.607056		0	0
0.613443	0.70302		0	0.026189
0.500099	0.595881		0	0
0.716649	0.743755		0.027779	0
0.659517	0.693473		0.035029	0
0.931056	0.658613		0.023548	0
1.08651	0.628869		0.02689	0.030778
0.622917	0.60367		0.018285	0
0.873273	0.66467		0.049882	0.018372
0.725846	0.658043		0	0.054742
0.885851	0.550204		0.034536	0.026815
0.782778	0.509759		0	0.017054
0.787689	0.698532		0	0.026497
0.852439	0.911661		0.056429	0.021908
0.852439	0.593662		0	0.026113
0.884948	0.509284		0	0.035503
0.809392	0.618814		0	0
1.02163	0.745725		0	0
0.673102	0.519899		0	0.025789
1.00512	0.461805		0	0.018732
0.911255	0.627043		0.032672	0.019463
1.00389	0.548201		0	0.026991
0.8558	0.580556		0.048924	0.055354
0.726672	0.550289		0	0.023191
0.836779	0.533137		0.020685	0
	0.607819		0	0.020594
	0.511391		0	0.032874
	0.516234		0	0.033379
	0.482086		0	0.034241
	0.96467		0	0
	0.434742		0	0.030958
	0.523757		0	0
	0.508175		0	0
	0.45023		0	0.025006
	0.573201		0	0.064714
	0.660018		0	0
	0.52266		0	0
	0.582769		0	0
	0.581393		0	0
	0.548357		0	0
	0.57524		0	0
	0.583813		0	0
	0.594319		0.025733	0.026066
	0.512435		0	0
			0	0
			0	0
			0	0.024915
			0	0.035703
			0	0
			0.030457	0
			0.01656	0.053103
			0	0.081824
			0	0.029545
			0	0
			0.022577	0.026685
			0	0
			0
			0
			0
			0
			0
			0.029808
			0
			0
			0.023177
			0
			0
			0
			0
			0
			0
			0
			0
			0.027374
			0.015619
			0
			0
			0
			0
			0.021386
			0

[truncated: 9 more sheets: S5 Figure , S6 Figure , S9 Figure  , S10 Figure  , S14 Figure , S15 Figure , S16 Figure , S17 Figure , Sheet1]
